# Supplementary material for: Solving the influence maximization problem reveals regulatory organization of the yeast cell cycle
Source: PLoS Comput Biol. 2017 Jun 19;13(6):e1005591. doi: 10.1371/journal.pcbi.1005591 (PMC5495484; doi:10.1371/journal.pcbi.1005591)
Supplement: S1 Dataset — time_lag_TE_filtered_edges.tsv—the TF network with TE weights.fast_vs_slow_rankings.txt—the ranking of TFs using both parameter setstop_24_centrality_metrics.xlsx—the centrality metrics for top 24 ranked TFstop_24_ranked_genes_in_each_centrality.tsv—top genes per metric. (GZ) [file pcbi.1005591.s009.tar.gz]

Archive with 13 entries (12 files):
- ./._S1_Dataset
- S1_Dataset
- S1_Dataset/._.DS_Store
- S1_Dataset/.DS_Store
- S1_Dataset/._fast_vs_slow_rankings.xlsx
- S1_Dataset/fast_vs_slow_rankings.xlsx
- S1_Dataset/._Icon
- S1_Dataset/Icon
- S1_Dataset/time_lag_TE_filtered_edges.tsv
- S1_Dataset/._top_24_centrality_metrics.xlsx
- S1_Dataset/top_24_centrality_metrics.xlsx
- S1_Dataset/._top_24_ranked_genes_in_each_centrality.tsv
- S1_Dataset/top_24_ranked_genes_in_each_centrality.tsv
