# Supplementary material for: Solving the influence maximization problem reveals regulatory organization of the yeast cell cycle
Source: PLoS Comput Biol. 2017 Jun 19;13(6):e1005591. doi: 10.1371/journal.pcbi.1005591 (PMC5495484; doi:10.1371/journal.pcbi.1005591)
Supplement: S1 Dataset — time_lag_TE_filtered_edges.tsv—the TF network with TE weights.fast_vs_slow_rankings.txt—the ranking of TFs using both parameter setstop_24_centrality_metrics.xlsx—the centrality metrics for top 24 ranked TFstop_24_ranked_genes_in_each_centrality.tsv—top genes per metric. (GZ) [file pcbi.1005591.s009.tar.gz › S1_Dataset/fast_vs_slow_rankings.xlsx]

## Sheet: Sheet1
Slow Params	Slow Cover	Fast Params	Fast Cover
FKH1-FKH1	147	SFP1-SFP1	2303
SFP1-SFP1	141	TFC7-TFC7	2254
TFC7-TFC7	138	RAP1-RAP1	2205
RAP1-RAP1	135	GCN5-GCN5	2156
GCN5-GCN5	132	RFX1-RFX1	2058
SOK2-SOK2	129	SOK2-SOK2	2049
RFX1-RFX1	126	MED2-MED2	1943
CBF1-CBF1	123	FKH1-FKH1	1904
MED2-MED2	120	STP1-STP1	1901
STP1-STP1	117	MBP1-MBP1	1845
MBP1-MBP1	114	YAP1-YAP1	1801
YAP1-YAP1	111	CBF1-CBF1	1765
DAL82-DAL82	108	MED4-MED4	1750
MED4-MED4	108	DAL82-DAL82	1719
ABF1-ABF1	105	ABF1-ABF1	1714	Top 15
MSN2-MSN2	102	MSN2-MSN2	1666
RGR1-RGR1	99	RGR1-RGR1	1609
SPT10-SPT10	96	SPT10-SPT10	1549
CAD1-CAD1	93	CAD1-CAD1	1525
XBP1-XBP1	90	XBP1-XBP1	1459
HFI1-HFI1	87	HFI1-HFI1	1406
MET32-MET32	84	MET32-MET32	1364
RPD3-RPD3	81	RPD3-RPD3	1315
STB1-STB1	78	LEU3-LEU3	1224	Top 24
LEU3-LEU3	75	SUM1-SUM1	1157
SUM1-SUM1	72	MED6-MED6	1117
MED6-MED6	69	STB1-STB1	1084
CST6-CST6	66	CST6-CST6	1083
STE12-STE12	63	STE12-STE12	1024
NCB2-NCB2	60	NCB2-NCB2	940
SPT3-SPT3	57	SPT3-SPT3	918
AFT1-AFT1	54	AFT1-AFT1	875
BAS1-BAS1	51	SWI6-SWI6	835
SWI6-SWI6	48	BAS1-BAS1	829
SPT6-SPT6	45	SPT6-SPT6	747
MAC1-MAC1	42	MAC1-MAC1	662
SIN4-SIN4	39	UGA3-UGA3	640
NRG1-NRG1	36	SIN4-SIN4	618
UGA3-UGA3	36	NRG1-NRG1	581
PHO2-PHO2	33	PHO2-PHO2	516
TYE7-TYE7	30	FKH2-FKH2	497
GCN4-GCN4	26	TYE7-TYE7	459
THI2-THI2	24	FHL1-FHL1	395
SPT7-SPT7	21	THI2-THI2	358
RLM1-RLM1	18	SPT7-SPT7	329
SWI4-SWI4	14	GCN4-GCN4	310
HIR1-HIR1	12	RLM1-RLM1	288
MSS11-MSS11	9	CYC8-CYC8	264
WTM2-WTM2	6	HIR1-HIR1	178
SIP4-SIP4	3	SWI4-SWI4	161
CYC8-CYC8	1	RPH1-RPH1	141
RPH1-RPH1	1	MSS11-MSS11	128
		UME6-UME6	101
		WTM2-WTM2	84
		SUA7-SUA7	69
		SIP4-SIP4	37
		YAP6-YAP6	36
		RDS2-RDS2	19
		REB1-REB1	13
		MBF1-MBF1	12
		MET4-MET4	12
		ROX1-ROX1	10
		CIN5-CIN5	4
		RTG1-RTG1	3
		BRF1-BRF1	2
		CSE2-CSE2	2
		CHA4-CHA4	1
		TEC1-TEC1	1
		TOD6-TOD6	1
