# Supplementary material for: Solving the influence maximization problem reveals regulatory organization of the yeast cell cycle
Source: PLoS Comput Biol. 2017 Jun 19;13(6):e1005591. doi: 10.1371/journal.pcbi.1005591 (PMC5495484; doi:10.1371/journal.pcbi.1005591)
Supplement: S1 Dataset — time_lag_TE_filtered_edges.tsv—the TF network with TE weights.fast_vs_slow_rankings.txt—the ranking of TFs using both parameter setstop_24_centrality_metrics.xlsx—the centrality metrics for top 24 ranked TFstop_24_ranked_genes_in_each_centrality.tsv—top genes per metric. (GZ) [file pcbi.1005591.s009.tar.gz › S1_Dataset/time_lag_TE_filtered_edges.tsv]

From	To	TE	Dist	Pval
ABF1	AGA2	0.584602735701	19.4255009291	2e-05
ABF1	ARP9	0.544264274821	14.081508549	2e-05
ABF1	CHA1	0.444875345827	11.7453225085	2e-05
ABF1	COP1	0.522033725304	14.9509231802	2e-05
ABF1	DAL81	0.577017049748	16.2044162137	2e-05
ABF1	DSN1	0.777691798767	22.7381430934	2e-05
ABF1	FHL1	0.712201406505	20.5783671526	2e-05
ABF1	HPF1	0.223742791663	25.5414608704	2e-05
ABF1	IML1	0.464004536206	13.0246879746	2e-05
ABF1	IOC2	0.474571528642	12.0064144482	2e-05
ABF1	LAS21	0.45567983259	12.0165077216	2e-05
ABF1	LEU1	0.304390423987	10.1509531477	2e-05
ABF1	MDH2	0.55175533328	14.4580452763	2e-05
ABF1	MDM20	0.504760643467	13.7421639519	2e-05
ABF1	MNN10	0.68282110989	18.9574852485	2e-05
ABF1	MNN11	0.577198117035	16.1633025251	2e-05
ABF1	NAM8	0.52352770365	15.133344464	2e-05
ABF1	NOB1	0.676021269289	19.4278778836	2e-05
ABF1	NUP170	0.389428301105	10.3485279889	2e-05
ABF1	PET112	0.506154688464	14.7318116752	2e-05
ABF1	PHO3	0.621263930488	16.7854382203	2e-05
ABF1	PMT2	0.604208226182	16.4208717289	2e-05
ABF1	RFA2	0.526511139687	14.6701119172	2e-05
ABF1	RLF2	0.59790323791	18.4366638278	2e-05
ABF1	SCD6	0.385124887693	8.98685038079	2e-05
ABF1	SEC18	0.345837199508	10.8360838529	2e-05
ABF1	SEC21	0.438648607604	11.1804078164	2e-05
ABF1	SET3	0.404442209765	12.2045114628	2e-05
ABF1	SPC110	0.487215092977	15.0603908347	2e-05
ABF1	SRP1	0.492775965254	10.808421355	2e-05
ABF1	SUC2	0.433203169189	11.206353778	2e-05
ABF1	SWI3	0.770516125595	23.7576989231	2e-05
ABF1	TOA1	0.427286508474	11.2304705415	2e-05
ABF1	UGP1	0.406188238869	9.58516969125	2e-05
ABF1	URB1	0.505273359549	14.2227541598	2e-05
ABF1	VHS2	0.486107429595	13.6883697869	2e-05
ABF1	VNX1	0.538789165968	14.0920018286	2e-05
ABF1	VRG4	0.54230550397	14.6149324098	2e-05
ABF1	YSP2	0.443214378343	11.3038118532	2e-05
ACE2	AMN1	0.747265966504	46.1104394284	2e-05
ACE2	BUD9	0.625162719005	40.1621540855	2e-05
ACE2	CTS1	0.401516126685	28.2264415104	2e-05
ACE2	CWP1	0.492229015012	33.5696131069	2e-05
ACE2	DSE1	0.588994862826	44.1887469507	2e-05
ACE2	DSE2	0.3239665634	25.9888641773	2e-05
ACE2	DSE3	0.801844275894	53.2302374308	2e-05
ACE2	DSE4	0.835164952208	54.7403812971	2e-05
ACE2	EGT2	0.668839385758	47.0779559385	2e-05
ACE2	ENB1	0.371984293469	19.4018196902	2e-05
ACE2	HSP150	0.696344923538	41.9109115081	2e-05
ACE2	ICS2	0.356355137929	22.184947616	2e-05
ACE2	NIS1	0.58758008751	35.2906083319	2e-05
ACE2	PCL2	0.397868819717	21.2407858736	2e-05
ACE2	PMA1	0.294321317029	15.6603019573	2e-05
ACE2	SCW11	0.590123070143	40.7111349632	2e-05
ACE2	SUN4	0.272670418083	13.4562664908	2e-05
ACE2	ULI1	0.370495955907	20.0455134702	2e-05
ACE2	WSC4	0.197089874879	20.1167808575	2e-05
ADA2	CWP1	0.696840430191	24.4162660566	2e-05
ADA2	HHT2	0.497088295786	16.4425193451	2e-05
ADA2	HSP30	0.641238532078	18.5983165555	2e-05
ADR1	PPT2	0.454147585214	13.5931088846	2e-05
AFT1	CCC2	0.437615066652	13.9902386122	2e-05
AFT1	CTR1	0.317390725667	20.3955385733	2e-05
AFT1	FET3	0.244494242066	18.3004364678	2e-05
AFT1	FIT1	0.424534618165	12.9716371954	2e-05
AFT1	FIT2	0.413558869118	12.641029341	2e-05
AFT1	FTH1	0.697191203099	22.7864927443	2e-05
AFT1	SIT1	0.426882150111	20.9793955074	2e-05
AFT2	GLK1	0.403146834778	10.0497911172	2e-05
AFT2	PCL1	0.483068125369	15.123411695	2e-05
AFT2	SDS23	0.49184921113	12.1215612155	2e-05
ARG80	SPI1	0.221054543886	15.3672550938	2e-05
ARG80	TPO4	0.223525408581	13.7816603405	2e-05
ARG81	RDS3	0.415323923188	11.9435874354	2e-05
ASH1	CSI2	0.68397226287	39.9183707113	2e-05
ASH1	CWP1	0.852896971717	46.3689497307	2e-05
ASH1	ELO1	0.322440830345	13.3278835975	2e-05
ASH1	POG1	0.407883530862	18.2753811524	2e-05
ASH1	PSA1	0.295541323643	10.8371093999	2e-05
ASH1	PST1	0.857615025474	46.5133635058	2e-05
ASH1	SED1	0.302151389207	9.55362204156	2e-05
ASH1	TSL1	0.565113081329	25.4409120069	2e-05
ASH1	UTH1	0.487614448797	16.6082879273	2e-05
ASH1	YHP1	0.421616412583	20.3375610283	2e-05
BAS1	ADE12	0.349474817155	10.3621199068	2e-05
BAS1	COA2	0.556429732417	20.9752968316	2e-05
BAS1	HTA1	0.447956995182	11.0992016904	2e-05
BAS1	ILV3	0.149591082747	8.84528004676	2e-05
BAS1	KIN3	0.486469952459	14.8562861014	2e-05
BAS1	PHD1	0.463118684461	11.9233218651	2e-05
BAS1	ZRC1	0.43206355542	15.3377373614	2e-05
BRF1	YHB1	0.485794364251	17.1183890644	2e-05
BUR6	AAT2	0.412710639968	8.25310913044	2e-05
BUR6	AFR1	0.525484395945	29.7044804248	2e-05
BUR6	ARG3	0.272237960001	16.3568545134	2e-05
BUR6	ARO10	0.550487646834	15.9072703357	2e-05
BUR6	ASR1	0.424132181333	12.6927750995	2e-05
BUR6	BAG7	0.279954945273	13.6267156471	2e-05
BUR6	BDH2	0.463918638261	23.5201845111	2e-05
BUR6	BMH2	0.215704003833	8.01412956656	2e-05
BUR6	CAR1	0.439185914422	18.3846599612	2e-05
BUR6	COX5B	0.495685795838	14.14067043	2e-05
BUR6	CRG1	0.419495097175	21.1762153851	2e-05
BUR6	CUP2	0.452968182555	14.2701103331	2e-05
BUR6	CWC23	0.42613825032	11.3832047374	2e-05
BUR6	DCS2	0.713606862082	33.2384678707	2e-05
BUR6	ECM15	0.423336765367	13.5023193776	2e-05
BUR6	FMP16	0.526614537984	30.7369053043	2e-05
BUR6	FMP23	0.448794399231	18.1920182639	2e-05
BUR6	FMP45	0.270114794882	11.1068044208	2e-05
BUR6	FMP46	0.246657132545	11.526888053	2e-05
BUR6	GCY1	0.430576973646	24.1394273718	2e-05
BUR6	GLO1	0.384967187882	13.1601124248	2e-05
BUR6	GPX1	0.834189486597	34.7525660327	2e-05
BUR6	GRE2	0.477158293514	33.5305237129	2e-05
BUR6	GRE3	0.375318398343	9.6579955122	2e-05
BUR6	GRX2	0.406601676303	13.6622715845	2e-05
BUR6	GTT2	0.372736276059	25.5562257886	2e-05
BUR6	HSP26	0.364257256336	15.6954996745	2e-05
BUR6	HSP31	0.297928454208	15.4418685643	2e-05
BUR6	HXK1	0.54617759045	21.7790956609	2e-05
BUR6	HXT7	0.582713731665	17.6751263214	2e-05
BUR6	LEE1	0.291187369448	13.0567588621	2e-05
BUR6	LYS20	0.437486989211	13.1788893394	2e-05
BUR6	MCH4	0.432161262251	12.7462555434	2e-05
BUR6	MCR1	0.466880417069	17.4173707449	2e-05
BUR6	NQM1	0.249211222817	18.9072624757	2e-05
BUR6	NTH1	0.213606347762	12.4372180672	2e-05
BUR6	OM45	0.31551055913	11.5333623309	2e-05
BUR6	PCS60	0.571658729341	15.8720605694	2e-05
BUR6	PDE1	0.233682535681	9.97103649726	2e-05
BUR6	PET20	0.678226167706	25.0736421866	2e-05
BUR6	PEX12	0.383977437729	11.2303278926	2e-05
BUR6	PEX2	0.422379907188	13.935012133	2e-05
BUR6	PIN3	0.289249500721	13.9715194353	2e-05
BUR6	POX1	0.354738747584	11.2044365865	2e-05
BUR6	PRB1	0.244301469575	11.7057332385	2e-05
BUR6	PRM4	0.582662099455	31.3400500379	2e-05
BUR6	PRX1	0.396134929993	14.7730353321	2e-05
BUR6	RCN2	0.440645762217	24.1256268241	2e-05
BUR6	RMD1	0.496744780308	13.3630632451	2e-05
BUR6	ROX1	0.39215711844	11.7706167515	2e-05
BUR6	SIP5	0.432562679523	12.7384616337	2e-05
BUR6	SPG5	0.542028294178	17.2004512061	2e-05
BUR6	SRX1	0.369729183533	16.3324854933	2e-05
BUR6	SSA3	0.503138724249	23.0674361697	2e-05
BUR6	SSK22	0.536484695354	16.1286110792	2e-05
BUR6	TMA17	0.351994371575	17.7702145586	2e-05
BUR6	TPK1	0.44999120564	14.5818177	2e-05
BUR6	TPO4	0.337628684385	19.8586176964	2e-05
BUR6	TRM13	0.459349468235	12.9031205467	2e-05
BUR6	TRX2	0.279054071656	18.5406581052	2e-05
BUR6	TSA2	0.416803999918	20.5966764941	2e-05
BUR6	TSL1	0.427617402672	13.7344512782	2e-05
BUR6	UBI4	0.31811586319	15.8888949949	2e-05
BUR6	UBX6	0.325993422977	17.2409512436	2e-05
BUR6	UPS2	0.850657944949	29.4761266284	2e-05
BUR6	YAP1801	0.403768609895	14.3572541302	2e-05
BUR6	YKE4	0.577950455009	21.9500503669	2e-05
BUR6	YRB1	0.187840281152	8.74369177652	2e-05
CAD1	APL5	0.442664980874	13.3961047714	2e-05
CAD1	CHZ1	0.637612183364	20.1783617656	2e-05
CAD1	DID4	0.395814370589	12.1694050389	2e-05
CAD1	GLO2	0.364863758134	9.98306717069	2e-05
CAD1	HCR1	0.144415082026	12.1322884256	2e-05
CAD1	MRPS16	0.576245303406	14.7386292378	2e-05
CAD1	MVB12	0.617761652521	18.1575582658	2e-05
CAD1	PUP3	0.327354132646	12.0756861736	2e-05
CAD1	RPL36A	0.211479363536	10.8878017482	2e-05
CAD1	RPS22B	0.681485165715	22.2295969523	2e-05
CAD1	SKP1	0.477550754894	13.0857822098	2e-05
CAD1	SSS1	0.743528877299	21.404511109	2e-05
CAT8	HSP30	0.561866510061	15.4208629687	2e-05
CBF1	ARO4	0.248590615089	10.3577530923	2e-05
CBF1	BOI2	0.415933904818	12.5372116016	2e-05
CBF1	PHO11	0.471392575666	15.1878763487	2e-05
CBF1	PHO12	0.471392575666	15.0970435905	2e-05
CBF1	PLB3	0.409388577661	13.0518267224	2e-05
CBF1	REB1	0.425542878456	14.2965100525	2e-05
CBF1	SFB3	0.489908319747	13.6855766886	2e-05
CBF1	YDJ1	0.296560108514	16.2505422802	2e-05
CDC73	FIT3	0.22112272674	12.0239455963	2e-05
CHA4	AKR2	0.456000562854	12.7713287544	2e-05
CHA4	VAC17	0.498082843178	22.571784616	2e-05
CIN5	DOT1	0.486986759546	13.5371197778	2e-05
CIN5	PHD1	0.386315136903	14.1833130997	2e-05
CIN5	TSL1	0.383552611076	11.8848371878	2e-05
CSE2	HSP12	0.462338454204	32.3990105155	2e-05
CSE2	MDH2	0.646935232084	18.6149176097	2e-05
CSE2	URA1	0.436202546185	18.6356645054	2e-05
CST6	ALG1	0.406016467325	12.043911353	2e-05
CST6	CAM1	0.329139109272	10.1982267714	2e-05
CST6	CRN1	0.635726670367	20.0380912368	2e-05
CST6	DPS1	0.495654915784	15.1790666912	2e-05
CST6	RPL28	0.446436870503	13.1850910582	2e-05
CST6	RPL32	0.471983546447	12.8084513665	2e-05
CST6	THR4	0.405334253102	6.36822994942	2e-05
CUP2	CMK2	0.352019528222	18.8373896429	2e-05
CUP2	SCM3	0.613503714991	17.1768166371	2e-05
CYC8	APC9	0.600393764536	18.4609773553	2e-05
CYC8	AQR1	0.685894242735	22.7854991957	2e-05
CYC8	CHS2	0.680224065535	21.1178683661	2e-05
CYC8	DBR1	0.499548412086	14.125208732	2e-05
CYC8	GCD10	0.420824595157	13.5630292585	2e-05
CYC8	HSP30	0.616907213879	17.684352818	2e-05
CYC8	REB1	0.743684716301	26.4374906518	2e-05
CYC8	SPA2	0.476343369592	13.2316339041	2e-05
CYC8	SWI1	0.669947621226	21.9447562434	2e-05
CYC8	TFC4	0.431500150167	9.43114318699	2e-05
CYC8	TIP1	0.46017854443	20.4713177109	2e-05
CYC8	UGP1	0.445625896344	11.3054503726	2e-05
DAL82	CUE1	0.890426979859	29.0760642046	2e-05
DAL82	DAL7	0.615082736942	19.4678141938	2e-05
DAL82	HRB1	0.371031467633	11.7484333989	2e-05
DAL82	PDE2	0.418620971468	12.1015171974	2e-05
DAL82	PTC1	0.530164239789	19.9979271057	2e-05
DAL82	UGA3	0.561467262351	20.7452729913	2e-05
DOT6	HPF1	0.228056904927	27.5001834417	2e-05
FHL1	ALG14	0.681636196548	21.1366008405	2e-05
FHL1	AQR1	0.533095207382	15.5980192384	2e-05
FHL1	ASF1	0.722898959874	23.9594391782	2e-05
FHL1	BAP2	0.592466388269	17.6534303712	2e-05
FHL1	CDC20	0.802879608574	29.5250655324	2e-05
FHL1	CIN2	0.63127978891	21.215744197	2e-05
FHL1	CLB5	0.581902859184	17.8236291112	2e-05
FHL1	CWP1	0.441572435485	13.9113038183	2e-05
FHL1	DIF1	0.849834939668	25.8551406894	2e-05
FHL1	FET3	0.2569643165	17.4134386975	2e-05
FHL1	GCD11	0.55800895766	10.2641894012	2e-05
FHL1	GTT3	0.689542271865	20.3853527851	2e-05
FHL1	HHF2	0.73619534589	21.7604239734	2e-05
FHL1	HHT2	0.614332750828	20.3557449474	2e-05
FHL1	HOF1	0.684601239585	25.2488644714	2e-05
FHL1	HST3	0.671883753707	33.2049101169	2e-05
FHL1	IRC7	0.528851457959	13.230084822	2e-05
FHL1	KTR1	0.440265517162	12.4450272373	2e-05
FHL1	MFA1	0.366101257232	19.5940065267	2e-05
FHL1	MFA2	0.77069510029	26.3829509402	2e-05
FHL1	MLP2	0.562451251522	15.0553668543	2e-05
FHL1	MTD1	0.394437168011	10.1615632945	2e-05
FHL1	NDD1	0.493660275241	13.9242228871	2e-05
FHL1	PRY2	0.596717709819	17.691019862	2e-05
FHL1	RDH54	0.739240531488	23.3017751797	2e-05
FHL1	RNR1	0.833492075606	27.710759101	2e-05
FHL1	STH1	0.64723729643	18.6350563573	2e-05
FHL1	STU1	0.830395576147	24.3439303287	2e-05
FHL1	TIR1	0.634475390091	19.1728784554	2e-05
FHL1	UME6	0.695503648319	19.9430643113	2e-05
FKH1	AAD10	0.364953357612	13.8819144928	2e-05
FKH1	ACH1	0.43382030686	16.507184869	2e-05
FKH1	ADK2	0.529027782358	20.3204979968	2e-05
FKH1	AIM3	0.73377971706	43.4045024576	2e-05
FKH1	ALG5	0.327216921848	14.1905023672	2e-05
FKH1	APC9	0.536113752223	21.5773353681	2e-05
FKH1	ATG19	0.471552004857	14.4924637792	2e-05
FKH1	BUD4	0.648159814332	60.9759493925	2e-05
FKH1	BUD8	0.461182938024	18.3851454909	2e-05
FKH1	BUD9	0.517653196437	25.9630862485	2e-05
FKH1	CDC9	0.999743496836	45.7949268878	2e-05
FKH1	CHL4	0.373862758609	13.8498955958	2e-05
FKH1	CIK1	0.412711325798	15.5320000099	2e-05
FKH1	CLB2	0.819997375656	39.3813309368	2e-05
FKH1	CLB4	0.620029683995	25.9562984775	2e-05
FKH1	CLB5	0.572291373107	25.267733145	2e-05
FKH1	CYC1	0.575343706918	20.6765531648	2e-05
FKH1	DBF2	0.695834201043	30.1379422015	2e-05
FKH1	DBF20	0.596278759021	23.8040974622	2e-05
FKH1	DIG2	0.439642006028	17.6497003563	2e-05
FKH1	DMA2	0.697661302783	26.2879856897	2e-05
FKH1	DSE1	0.441925505022	23.4600773415	2e-05
FKH1	DYN1	0.562024261889	21.2063540262	2e-05
FKH1	ECM33	0.395759100491	11.2247970291	2e-05
FKH1	ERS1	0.469089987745	15.3766107079	2e-05
FKH1	ESP1	0.652527540726	27.0391521009	2e-05
FKH1	FAA3	0.557690324072	21.4724593569	2e-05
FKH1	FAB1	0.45191100172	18.4364915333	2e-05
FKH1	FHL1	0.877844489076	37.6727417896	2e-05
FKH1	GLO3	0.649961563683	25.2764352236	2e-05
FKH1	GRX6	0.673239837671	28.3764425497	2e-05
FKH1	GYP6	0.578616845957	21.6143833976	2e-05
FKH1	GYP8	0.420165927324	13.3990786532	2e-05
FKH1	HCM1	0.608582995847	28.8402449455	2e-05
FKH1	HEM15	0.668517559077	23.7418108307	2e-05
FKH1	HHF2	0.624071442298	24.2568412121	2e-05
FKH1	HHT2	0.530140724483	23.8295624922	2e-05
FKH1	HOF1	1.14839991244	60.5960178803	2e-05
FKH1	HOS3	0.684602106038	29.8854734183	2e-05
FKH1	HST1	0.375958476744	14.8832337785	2e-05
FKH1	HST2	0.383384888567	13.9113236185	2e-05
FKH1	HTA1	0.784161901025	32.7515088866	2e-05
FKH1	HTB1	0.9516942176	38.9682280259	2e-05
FKH1	HTZ1	1.18054840827	66.235448818	2e-05
FKH1	HUA2	0.799478919024	33.2483826587	2e-05
FKH1	IFM1	0.40905411846	14.391849478	2e-05
FKH1	INN1	0.455073606267	15.9562114476	2e-05
FKH1	IPL1	0.389108459365	14.4433310538	2e-05
FKH1	ISW1	0.368770232945	13.1018001885	2e-05
FKH1	IXR1	0.346830410835	13.8875558157	2e-05
FKH1	KIP1	0.86973947135	38.4105784888	2e-05
FKH1	KIP2	0.485115221292	18.2261576302	2e-05
FKH1	KTR5	0.456623041865	16.2411297151	2e-05
FKH1	MDM20	0.492564397737	19.2037014735	2e-05
FKH1	MNN1	0.435064103793	17.944320192	2e-05
FKH1	MPS2	0.395400227804	14.834635257	2e-05
FKH1	MSS4	0.383764201838	12.2102754012	2e-05
FKH1	NAB2	0.322234416512	7.73590888332	2e-05
FKH1	NPP2	0.826764934792	35.0708519221	2e-05
FKH1	NST1	0.47415625098	17.4049159817	2e-05
FKH1	PCL7	0.649014740357	25.293801104	2e-05
FKH1	PHO90	0.460339895902	16.5031563362	2e-05
FKH1	POC4	0.387478336113	13.8129944056	2e-05
FKH1	POL3	0.894366466933	43.2708561817	2e-05
FKH1	POL31	0.597278167389	23.6579145528	2e-05
FKH1	PRI2	0.850690814208	38.0298718325	2e-05
FKH1	QRI1	0.604878878205	24.5588119892	2e-05
FKH1	RFA3	0.57169229213	22.6450989066	2e-05
FKH1	RKM1	0.488905918309	19.3643923191	2e-05
FKH1	RLF2	0.748569719253	32.1636531446	2e-05
FKH1	RNR1	0.914766902394	42.785132137	2e-05
FKH1	RRM3	0.645990033142	35.4296018701	2e-05
FKH1	RSR1	0.757277604595	31.3721657038	2e-05
FKH1	SCW11	0.307156791725	13.7281773284	2e-05
FKH1	SEC22	0.338378751292	10.0166602102	2e-05
FKH1	SIC1	0.690355176521	29.8414374806	2e-05
FKH1	SSO2	0.421204870586	15.1115626915	2e-05
FKH1	STB5	0.552777899031	21.7660954198	2e-05
FKH1	STE6	0.620552860362	25.2292092839	2e-05
FKH1	SVL3	0.487717552026	17.69643785	2e-05
FKH1	TEL2	0.479328338236	17.9413121102	2e-05
FKH1	TOF1	0.93441201409	43.387181551	2e-05
FKH1	TPK2	0.377075410484	12.8696898345	2e-05
FKH1	ULI1	0.528280940012	22.3481327539	2e-05
FKH1	UME6	0.496358450702	20.5611659731	2e-05
FKH1	VAC14	0.741540832549	30.3820188227	2e-05
FKH1	VAC17	0.915566404229	57.1531492508	2e-05
FKH1	YHP1	0.716278148828	32.6701172954	2e-05
FKH1	YJU3	0.48376618391	16.3620104825	2e-05
FKH1	YOX1	0.500360224498	25.9316049391	2e-05
FKH1	YPT11	0.611699305097	24.2252858238	2e-05
FKH2	ALD6	0.529098537856	14.2513068745	2e-05
FKH2	ALK1	1.33983168524	49.3603339918	2e-05
FKH2	AMN1	0.743201469913	25.5875846458	2e-05
FKH2	BAP2	0.637218304188	20.2256199161	2e-05
FKH2	BUD4	0.812052934985	54.6190055783	2e-05
FKH2	CDC20	0.88964316584	34.6806954882	2e-05
FKH2	CHS2	0.849934601855	38.9656083421	2e-05
FKH2	CIK1	0.497016333465	14.598968992	2e-05
FKH2	CIN2	0.755093163403	27.3797021164	2e-05
FKH2	CLB2	0.831680805739	40.5796171199	2e-05
FKH2	CLN1	0.672187155714	31.5039617963	2e-05
FKH2	CWP1	0.618473794317	21.7316653101	2e-05
FKH2	DBF2	0.733706158651	23.2984553766	2e-05
FKH2	DIN7	0.480139751677	13.8912717955	2e-05
FKH2	DSE1	0.410366322046	15.5140698258	2e-05
FKH2	DUN1	0.775742952945	25.414443583	2e-05
FKH2	ECM33	0.604226923056	14.4614133064	2e-05
FKH2	EKI1	0.618434749912	16.8847978222	2e-05
FKH2	FKH1	0.965795740624	32.2098760544	2e-05
FKH2	GIC1	0.623252786958	18.3028972885	2e-05
FKH2	HHF1	0.875382027628	27.1828886166	2e-05
FKH2	HHF2	0.875382027628	27.0509613586	2e-05
FKH2	HHT1	0.925702950758	33.1192673302	2e-05
FKH2	HHT2	0.653399738523	23.0379129798	2e-05
FKH2	HOS3	0.803955460092	26.0986234701	2e-05
FKH2	HSP150	1.08353226022	35.1097992401	2e-05
FKH2	HSP30	0.609322938574	18.0140280921	2e-05
FKH2	HTA2	0.981743164893	36.8992317558	2e-05
FKH2	HTB2	0.987302642416	33.4285882312	2e-05
FKH2	ICS2	0.439537926491	13.2409392723	2e-05
FKH2	IQG1	0.855163097087	30.1499439961	2e-05
FKH2	IRC8	1.2121021462	46.0389843995	2e-05
FKH2	KIP2	0.76519580502	24.7401233822	2e-05
FKH2	MRH1	0.595399688731	20.9819160426	2e-05
FKH2	MTC6	0.679300544904	21.5199734022	2e-05
FKH2	NUM1	0.751997830216	23.3630618628	2e-05
FKH2	PHO3	0.792446274038	26.363023316	2e-05
FKH2	RAS1	0.437012735886	20.3085164133	2e-05
FKH2	RDH54	0.956211992193	32.358505289	2e-05
FKH2	RME1	0.46020912417	15.5293562173	2e-05
FKH2	RNR1	0.960739168541	34.3735379515	2e-05
FKH2	RRM3	0.440353397709	16.9980217556	2e-05
FKH2	RTT105	0.501401905627	15.9898944708	2e-05
FKH2	SIM1	0.508279772098	14.0272743533	2e-05
FKH2	SPO12	1.01864757389	37.4919666231	2e-05
FKH2	SRL1	0.643061454182	19.8986410247	2e-05
FKH2	SSA2	0.28094426359	9.3234788199	2e-05
FKH2	SUR7	0.752924522411	55.777301191	2e-05
FKH2	SWI5	0.751362448596	49.2874812457	2e-05
FKH2	TEM1	0.464935787575	13.8613125162	2e-05
FKH2	UTH1	0.494917839764	12.9024796518	2e-05
FKH2	WSC4	0.284271974345	14.6721093646	2e-05
FKH2	YHP1	0.576385963261	18.3214371349	2e-05
GAL11	FRE1	0.394271113237	16.2601289055	2e-05
GCN4	ATR1	0.439614443392	10.7534864772	2e-05
GCN4	GAT2	0.555982436547	11.4354039767	2e-05
GCN4	IDP2	0.46423417801	8.31154109199	2e-05
GCN4	MCH4	0.706346127131	12.3841981749	2e-05
GCN5	ACE2	0.637584632035	34.792165847	2e-05
GCN5	ALD6	0.695051273198	19.4119502843	2e-05
GCN5	ALG14	0.818636081184	26.8554798117	2e-05
GCN5	ALG5	0.496135205123	16.1795965537	2e-05
GCN5	ARP4	0.415669150692	11.6766753087	2e-05
GCN5	ASF1	0.806690596647	27.7089696251	2e-05
GCN5	ASF2	0.734722446443	25.4692947104	2e-05
GCN5	ASH1	0.675553748149	23.2235199582	2e-05
GCN5	BIO4	0.479579685514	14.6025090702	2e-05
GCN5	CHD1	0.860149203198	26.1235831966	2e-05
GCN5	CNN1	0.550662361481	17.8985495438	2e-05
GCN5	COX11	1.2340118264	36.6108218888	2e-05
GCN5	CTR2	0.495472879603	13.9043166843	2e-05
GCN5	DMA2	0.95332331544	27.7303153738	2e-05
GCN5	DPB2	0.877013688434	31.5176255763	2e-05
GCN5	DSE4	0.49924607527	16.8704592129	2e-05
GCN5	EGT2	0.493515587084	18.4741380761	2e-05
GCN5	ERP2	0.52623083383	13.8806172331	2e-05
GCN5	ERP3	0.718218095134	25.8585012689	2e-05
GCN5	GCR1	0.699497908359	21.338967042	2e-05
GCN5	GIN4	0.488691295345	15.9223899206	2e-05
GCN5	GPI11	0.750161652326	22.4129806226	2e-05
GCN5	GTT3	1.13514566669	35.1735343679	2e-05
GCN5	HOF1	0.744373650887	28.9302211872	2e-05
GCN5	HSP30	0.545822574448	16.0152984345	2e-05
GCN5	HST3	0.59891502004	30.9804490137	2e-05
GCN5	HTZ1	0.99754243605	39.0343859061	2e-05
GCN5	HUT1	0.486736509664	13.865569767	2e-05
GCN5	IRC8	0.721416456663	24.5122587008	2e-05
GCN5	IXR1	0.454244202971	13.6248609021	2e-05
GCN5	KAR9	0.750835150585	23.0318769759	2e-05
GCN5	LST8	0.549671922929	15.3775630491	2e-05
GCN5	MCM3	0.785754737343	23.2093027115	2e-05
GCN5	MDH1	0.42994718961	12.1210009696	2e-05
GCN5	MMF1	0.115425947104	6.95869458584	2e-05
GCN5	MNN1	0.437557971503	12.2802635234	2e-05
GCN5	MST27	0.381978674268	9.71804787357	2e-05
GCN5	NBL1	0.584484510706	19.1923433506	2e-05
GCN5	ORM1	0.318083060294	14.5209061835	2e-05
GCN5	PCL7	1.11871196635	34.4923737245	2e-05
GCN5	PDR1	0.671955584256	18.9756061101	2e-05
GCN5	PDR16	0.603244711807	17.1612455462	2e-05
GCN5	PDR5	0.463889800216	13.531360765	2e-05
GCN5	PEA2	0.656422127706	20.9109723692	2e-05
GCN5	PSY3	0.629310942514	18.9652599192	2e-05
GCN5	RDH54	0.783667560063	25.8829003454	2e-05
GCN5	REC102	0.400515968823	10.1374166404	2e-05
GCN5	RSC8	0.419818939508	10.7867307323	2e-05
GCN5	RSC9	0.657538736985	17.1791541967	2e-05
GCN5	RSF2	0.648847097292	20.2088616593	2e-05
GCN5	RTT109	0.842440059931	27.4730808627	2e-05
GCN5	SCT1	0.515973003298	13.4161639886	2e-05
GCN5	SEC8	0.581692702492	14.7505906327	2e-05
GCN5	SFB3	0.552672145467	15.0384166066	2e-05
GCN5	SIR4	0.604470465606	18.0871932956	2e-05
GCN5	SMC3	1.07560997831	37.9263296797	2e-05
GCN5	SML1	0.495527642327	13.4187182267	2e-05
GCN5	SPC34	0.550329832117	14.9658833646	2e-05
GCN5	SPT16	0.585920601776	16.532141893	2e-05
GCN5	SRB5	0.424166234856	12.2819643633	2e-05
GCN5	STE6	0.663246216011	19.8894896803	2e-05
GCN5	STU1	0.823311304983	25.1381351036	2e-05
GCN5	SUR7	0.498235638366	36.5723962322	2e-05
GCN5	SVL3	0.473297959922	12.8502091375	2e-05
GCN5	SWI5	0.437145123683	28.1832504363	2e-05
GCN5	TAH11	0.539607502455	15.6386503886	2e-05
GCN5	TBS1	0.52647016128	14.7077615497	2e-05
GCN5	TFC4	0.530679659385	12.3215300111	2e-05
GCN5	TOS2	0.622842738524	24.389649205	2e-05
GCN5	VID22	0.414962474571	14.2823955815	2e-05
GCN5	VPS54	1.24852524036	38.4555754437	2e-05
GCN5	YMR1	0.652172546371	21.809622329	2e-05
GCN5	ZRT3	0.453473554092	10.7123676674	2e-05
GCR1	ALD6	0.503754950405	14.2161078863	2e-05
GCR1	AMN1	0.588895431596	19.5452693738	2e-05
GCR1	EGT2	0.463912479268	17.5075368092	2e-05
GCR1	EMP24	0.413359884468	13.9250160853	2e-05
GCR1	GLG2	0.50813748726	13.5407748314	2e-05
GCR1	GYP6	0.531551084964	15.6826794515	2e-05
GCR1	HHF1	0.627821801307	19.3468540308	2e-05
GCR1	HHF2	0.627821801307	19.6354027865	2e-05
GCR1	HHT1	0.716779078222	25.8522265456	2e-05
GCR1	HSP150	0.727158898756	22.9922797817	2e-05
GCR1	HTA1	0.643362590231	20.5814599027	2e-05
GCR1	HTA2	0.616689205256	22.5649494089	2e-05
GCR1	HTB1	0.753847271892	23.7480195442	2e-05
GCR1	HTB2	0.567364370823	19.1719790704	2e-05
GCR1	HTZ1	0.603740885899	17.6233506745	2e-05
GCR1	NAM8	0.503825723512	14.7944515884	2e-05
GCR1	PHO12	0.528020703151	15.1982878136	2e-05
GCR1	PHO3	0.684351709483	23.0668590909	2e-05
GCR1	PIL1	0.565579710823	17.6368039946	2e-05
GCR1	PIR1	0.544327806042	22.0829945533	2e-05
GCR1	RNH201	0.628837339389	20.9360957974	2e-05
GCR1	RNR1	0.579969219989	20.1891936257	2e-05
GCR1	SUR7	0.2760823152	19.411885842	2e-05
GCR1	TIP1	0.479494446822	23.1296183627	2e-05
GCR1	TUB1	0.429752745268	11.1454138296	2e-05
GCR1	TUB4	0.557203682768	16.6330995075	2e-05
GCR1	VTC4	0.410174240904	9.5114081966	2e-05
GCR1	YAT1	0.460837060572	14.525773017	2e-05
GCR2	CAF40	0.487134005574	11.9372444576	2e-05
GCR2	IRC7	0.484902117167	11.1169746325	2e-05
HAA1	YRO2	0.433697050059	12.4074330272	2e-05
HAC1	FIT2	0.398882779531	10.0945601864	2e-05
HAC1	TAD2	0.582129204613	16.739240824	2e-05
HAL9	HSP12	0.206870047763	12.7633702982	2e-05
HAP1	PDR16	0.52046332773	14.0953706775	2e-05
HAP1	SDS23	0.380113921098	8.77011515549	2e-05
HAP1	SPT23	0.491001127291	12.1135541345	2e-05
HFI1	FIT3	0.268128492354	15.2665922079	2e-05
HFI1	FTR1	0.192645586868	17.8161836551	2e-05
HFI1	ILV3	0.152704412187	8.02747423234	2e-05
HFI1	MIG1	0.534316042241	13.6794453379	2e-05
HFI1	RPL18A	0.277399132764	12.7666340125	2e-05
HFI1	RPL34B	0.439916860456	6.34859934774	2e-05
HFI1	RPL35B	0.388589568668	8.45533647381	2e-05
HFI1	RPL9A	0.31455563596	11.7849375615	2e-05
HFI1	RPS10B	0.567862346187	18.584318179	2e-05
HFI1	RPS1A	0.568804661275	14.4766397222	2e-05
HIR1	SMB1	0.800017699312	23.092172238	2e-05
HIR1	YGP1	0.548297915252	14.4453500491	2e-05
HIR3	ADK1	0.422187958463	9.41773258054	2e-05
HIR3	CLB1	0.275125435307	21.7796387667	2e-05
HIR3	FIT2	0.421891431598	11.5981223271	2e-05
HSF1	ZPR1	0.330640653296	11.3933986427	2e-05
IFH1	ALD4	0.451070322874	15.4479468121	2e-05
IFH1	TIP1	0.37351354742	16.9313850815	2e-05
INO2	CDS1	0.415850806166	9.70418855838	2e-05
INO2	DHH1	0.407510374932	11.7120179891	2e-05
INO2	WBP1	0.482192598097	11.5082648946	2e-05
INO4	CAR1	0.306593913356	11.6424083324	2e-05
INO4	COX16	0.566477055954	16.4595466237	2e-05
INO4	EMC6	0.550874926001	17.6202850736	2e-05
INO4	ERG20	0.214340128051	11.1004366286	2e-05
INO4	GLR1	0.143608959799	18.2200804303	2e-05
INO4	ISA1	0.649367757959	19.8996327101	2e-05
INO4	NSG2	0.347198844391	11.5866184354	2e-05
INO4	PET10	0.519260153929	15.9373217634	2e-05
INO4	PIN3	0.367092043779	17.7925076771	2e-05
INO4	RKM3	0.423489616172	12.2795808041	2e-05
INO4	SPC19	0.394998970301	11.6578282044	2e-05
INO4	STF2	0.281193223849	12.2322103873	2e-05
IXR1	AIM20	0.301873533548	18.8054119909	2e-05
IXR1	AIM3	0.455377852183	13.129830953	2e-05
IXR1	ALD4	0.444442186319	17.9120831585	2e-05
IXR1	ANP1	0.710976588149	20.4829307182	2e-05
IXR1	BAT1	0.388183080554	11.481057239	2e-05
IXR1	BUB1	0.48508535794	13.8902803865	2e-05
IXR1	CLB1	0.304717870137	23.0287115403	2e-05
IXR1	FIT1	0.446801757172	13.2255037418	2e-05
IXR1	GNA1	0.42586070136	10.4662495627	2e-05
IXR1	GTT1	0.34167455471	18.4742081586	2e-05
IXR1	HHF1	0.444067308518	11.7051641409	2e-05
IXR1	HPF1	0.256096625588	30.3762665438	2e-05
IXR1	HSP150	0.487903866719	14.163341387	2e-05
IXR1	HST3	0.562148275863	27.247676288	2e-05
IXR1	HXK1	0.450519820358	15.3781999691	2e-05
IXR1	LEU1	0.336973709472	12.0869124638	2e-05
IXR1	LEU9	0.493678958059	22.8721905465	2e-05
IXR1	MAD1	0.580467533588	12.8291939124	2e-05
IXR1	MAL31	0.50089065968	15.2580620799	2e-05
IXR1	MET1	0.470418199516	11.1139759345	2e-05
IXR1	PHO90	0.496655639566	13.3139835783	2e-05
IXR1	PNC1	0.321506937302	15.7489154049	2e-05
IXR1	PPM1	0.361465354124	13.3548701607	2e-05
IXR1	RTT107	0.422413580103	13.0106521221	2e-05
IXR1	SFG1	0.37762257909	20.4981292314	2e-05
IXR1	SPA2	0.479200295867	12.6636774854	2e-05
IXR1	SSA2	0.296651345742	10.518062595	2e-05
IXR1	TCB3	0.518584447672	14.7508981845	2e-05
IXR1	TIP1	0.495434028965	22.2086659574	2e-05
IXR1	TIR1	0.513102440035	14.8468632539	2e-05
IXR1	TOP2	0.421186448223	12.3998283327	2e-05
IXR1	TPO2	0.535094403475	17.7866947442	2e-05
IXR1	URN1	0.518766876502	14.2122198919	2e-05
IXR1	VAS1	0.321861033527	7.50647872591	2e-05
IXR1	VPH1	0.408012684689	10.158725563	2e-05
LEU3	ALY1	0.45336537893	12.546972803	2e-05
LEU3	CHD1	0.471622194286	13.450284617	2e-05
LEU3	EXO5	0.542504378477	15.8510273703	2e-05
LEU3	FSF1	0.452504559754	13.7923396341	2e-05
LEU3	GIM3	0.411867210463	11.2597664729	2e-05
LEU3	KTR7	0.687198469941	19.1797947261	2e-05
LEU3	LYS14	0.437927392637	9.61586346937	2e-05
LEU3	MEU1	0.394406790894	11.1285061713	2e-05
LEU3	MTR10	0.703852570645	16.3789700337	2e-05
LEU3	OAC1	0.374464760075	10.2066337962	2e-05
LEU3	PRS2	0.522903412999	14.6455517715	2e-05
LEU3	RRP40	0.689547706186	21.3369672405	2e-05
LEU3	SPT23	0.517768427658	13.5276498682	2e-05
LEU3	SYG1	0.430587938395	14.431030226	2e-05
LEU3	YTM1	0.410781020681	11.3822409392	2e-05
MAC1	MRM2	0.683783472415	21.8648938232	2e-05
MAC1	SPI1	0.191454342425	11.9766382846	2e-05
MAC1	UBC7	0.503572023186	15.8812430626	2e-05
MAC1	UBX6	0.317168628004	16.8686945579	2e-05
MAC1	YLH47	0.911229373054	29.3357755343	2e-05
MBF1	GSY1	0.625583752755	21.1339668335	2e-05
MBP1	ACM1	0.496844476447	18.6655769115	2e-05
MBP1	ASF1	0.587230034756	19.948399339	2e-05
MBP1	AXL2	0.39855206353	13.7007853103	2e-05
MBP1	BUD9	0.264154395954	12.8721804285	2e-05
MBP1	CDC21	0.633186919851	21.5694909809	2e-05
MBP1	CDC45	0.545548621601	19.0074262004	2e-05
MBP1	CLB6	0.459153056238	17.9497767645	2e-05
MBP1	CTF18	0.635345564485	21.6671886318	2e-05
MBP1	DPB2	0.518000208247	17.9139811841	2e-05
MBP1	DUN1	0.569566668009	18.5044864412	2e-05
MBP1	ERP3	0.596915869979	21.5740369823	2e-05
MBP1	ERP5	0.438359857666	13.0900677594	2e-05
MBP1	GIN4	0.46053487921	14.9320248287	2e-05
MBP1	HCM1	0.473832977849	16.9985046316	2e-05
MBP1	HSL1	0.56221291719	20.8203244898	2e-05
MBP1	IRR1	0.587090387518	19.397404652	2e-05
MBP1	MCD1	0.497035710325	16.8090220232	2e-05
MBP1	MRC1	0.595829911007	19.3037494003	2e-05
MBP1	MSA1	0.688127260466	22.8036884872	2e-05
MBP1	MSA2	0.495522541836	14.6107018235	2e-05
MBP1	MSH6	0.564282210319	18.9490367157	2e-05
MBP1	NRM1	0.464959212702	16.4520276876	2e-05
MBP1	PDS1	0.596700711175	21.2151643059	2e-05
MBP1	POL1	0.578336365532	20.729536426	2e-05
MBP1	POL12	0.578336365532	21.3082035828	2e-05
MBP1	RAD51	0.594851645327	20.4224426309	2e-05
MBP1	RAD53	0.616888392939	22.163368305	2e-05
MBP1	RFA1	0.629329355654	21.5823515237	2e-05
MBP1	RFA2	0.643475789184	20.9335087366	2e-05
MBP1	RNR1	0.522361223751	17.4723763262	2e-05
MBP1	RTT107	0.483212895159	16.282526146	2e-05
MBP1	SEN34	0.450796613474	14.263388902	2e-05
MBP1	SKG6	0.593657971205	18.372229423	2e-05
MBP1	SMC3	0.582733742022	19.6032715822	2e-05
MBP1	SPO16	0.500363628096	15.6980686007	2e-05
MBP1	SPT21	0.510610196787	17.1112183769	2e-05
MBP1	SWE1	0.553287406416	20.0500917668	2e-05
MBP1	SWI4	0.60133832335	19.9303431261	2e-05
MBP1	VAC14	0.542496619782	16.0157782526	2e-05
MBP1	YHP1	0.553515378829	18.7195901514	2e-05
MBP1	YOX1	0.347946726158	12.448754987	2e-05
MCM1	TRA1	0.384097729454	11.5462774869	2e-05
MED2	AFG3	0.347534763842	10.0405270213	2e-05
MED2	ARE1	0.700140920483	24.6852396287	2e-05
MED2	ATS1	0.519900475692	14.7603751273	2e-05
MED2	BUD17	0.459834293831	13.3749071099	2e-05
MED2	CBR1	0.59035300747	14.2357077522	2e-05
MED2	CIN4	0.604362171201	16.9191412151	2e-05
MED2	CKB1	0.511435131212	14.5461668171	2e-05
MED2	COX5A	0.36831115672	10.9389289181	2e-05
MED2	DIC1	0.276290225426	17.4393069053	2e-05
MED2	DIG1	0.668872382473	20.7423584485	2e-05
MED2	DOT6	0.518033053947	17.3970398056	2e-05
MED2	EAF3	0.397062424757	10.068635039	2e-05
MED2	FCY1	0.398805915867	14.4984545061	2e-05
MED2	FLX1	0.52376273508	15.4117271151	2e-05
MED2	FSF1	0.316246235516	9.40141735533	2e-05
MED2	GEP5	0.474628509822	12.4086928104	2e-05
MED2	GET1	0.515457857984	15.8558269719	2e-05
MED2	HLJ1	0.378548420797	10.0353548517	2e-05
MED2	HMS2	0.363380437535	16.0030078693	2e-05
MED2	HOG1	0.534236063904	14.6324529435	2e-05
MED2	MEH1	0.446383021676	13.2635263668	2e-05
MED2	MLC1	0.575024758456	16.7758222567	2e-05
MED2	MRPL11	0.580004578275	12.6362369359	2e-05
MED2	MRPL35	0.394716892005	11.0890075666	2e-05
MED2	MRPS5	0.515254741619	13.0071661369	2e-05
MED2	NKP2	0.708171090525	21.7627908456	2e-05
MED2	NMA2	0.54513806307	15.2547854902	2e-05
MED2	NST1	0.425872838735	11.6696461902	2e-05
MED2	NUP49	0.70552051759	19.1765573795	2e-05
MED2	ORC2	0.49703918099	14.1610119584	2e-05
MED2	OST5	0.364399515499	10.424967177	2e-05
MED2	PHO23	0.460963086885	13.68797103	2e-05
MED2	PRS2	0.385797850653	10.4445210141	2e-05
MED2	PTP3	0.477518087956	14.5961508667	2e-05
MED2	RSF2	0.487935798164	15.0658677336	2e-05
MED2	RSM28	0.458914364484	13.12466126	2e-05
MED2	SAS5	0.357644846766	8.86345385502	2e-05
MED2	SCD6	0.46689117105	12.6705412829	2e-05
MED2	SCT1	0.659548249827	18.4148805524	2e-05
MED2	SEH1	0.449416244309	13.1094681249	2e-05
MED2	SFB3	0.442245537405	11.3880891011	2e-05
MED2	SNP1	0.994535478268	32.384523985	2e-05
MED2	SPE2	0.629825838589	17.5429487316	2e-05
MED2	SPR6	0.442110527825	12.5567387435	2e-05
MED2	SRB2	0.504859204966	15.2264454861	2e-05
MED2	SWD3	0.517286094987	14.6008676157	2e-05
MED2	TIM17	0.474916400724	12.6987953166	2e-05
MED2	YIP1	0.421463482516	14.358903277	2e-05
MED4	AAC1	0.524097507594	16.4668920618	2e-05
MED4	AGE2	0.728218626752	24.1394144845	2e-05
MED4	AOS1	0.760215244971	23.5540500626	2e-05
MED4	APS2	0.532031712595	16.2684609099	2e-05
MED4	ARO7	0.420747460491	11.6133195689	2e-05
MED4	ASK1	0.472813458555	14.2859538739	2e-05
MED4	CCT6	0.279083557049	9.42018141711	2e-05
MED4	CDC12	0.695937854457	16.8728425444	2e-05
MED4	CKS1	0.420909862422	12.1590568396	2e-05
MED4	CSI1	0.775949548946	23.8682769777	2e-05
MED4	CUE4	0.701055824263	23.0046843426	2e-05
MED4	CUP2	0.591506067771	19.6746088663	2e-05
MED4	DPM1	0.436542945281	14.390743894	2e-05
MED4	DUR3	0.472563615697	13.8860943061	2e-05
MED4	ERG27	0.276335083444	12.2862786841	2e-05
MED4	ESS1	0.862439421487	27.6807268594	2e-05
MED4	FAF1	0.344567670201	15.4050951491	2e-05
MED4	FCP1	0.406254446963	12.1109093336	2e-05
MED4	FRA1	0.412751420473	13.0834901961	2e-05
MED4	FRA2	0.652582635322	20.8737978342	2e-05
MED4	GDH3	0.53046024142	16.632506464	2e-05
MED4	GET2	0.75421591193	19.3989387485	2e-05
MED4	HAP2	0.436612253419	12.2678086714	2e-05
MED4	HMX1	0.348227240874	16.5862938377	2e-05
MED4	HNT1	0.327857279147	12.831224345	2e-05
MED4	HSL7	0.40712432095	10.5747209997	2e-05
MED4	HUB1	0.456528593927	15.339239993	2e-05
MED4	IKI1	0.69494365628	21.6202633736	2e-05
MED4	IRC5	0.595817585914	19.0615121788	2e-05
MED4	IST3	0.51302323867	17.7571774637	2e-05
MED4	ISU1	0.323776986957	13.4132145312	2e-05
MED4	ISU2	0.484652330787	12.5540530904	2e-05
MED4	LIP5	0.474734021815	13.9011705945	2e-05
MED4	LSM3	0.658690817384	20.8570931097	2e-05
MED4	MCM16	0.548907132391	16.3920654773	2e-05
MED4	MEU1	0.697303118358	23.8606346169	2e-05
MED4	MGM101	0.480423679103	14.6833471168	2e-05
MED4	MGR2	0.456086173278	11.7519349834	2e-05
MED4	MRP10	0.464164557312	12.4612286203	2e-05
MED4	MRPL33	0.532341383247	13.8204449779	2e-05
MED4	NIF3	0.634914713079	17.3166031093	2e-05
MED4	NSE1	1.23389961819	41.7666245656	2e-05
MED4	OPI1	0.452501402024	12.1104570325	2e-05
MED4	PAC1	0.549567853932	16.546541432	2e-05
MED4	PAR32	0.441418482443	13.4686493151	2e-05
MED4	PAU9	0.501778437219	17.1855853953	2e-05
MED4	PCM1	0.368079257968	14.3630857443	2e-05
MED4	PDX3	0.456434009339	12.4924254996	2e-05
MED4	PET10	0.591188222318	19.073930044	2e-05
MED4	PEX14	0.672881652479	19.5170629986	2e-05
MED4	PHO13	0.420203039749	14.2928965952	2e-05
MED4	PHO23	0.662378175269	21.2682672667	2e-05
MED4	PPS1	0.565732064541	18.1327527145	2e-05
MED4	QCR7	0.571351980644	17.3890935624	2e-05
MED4	RAD14	0.443389547164	13.8205609722	2e-05
MED4	RAD33	1.01062737886	32.9748932657	2e-05
MED4	RAD52	0.570639851239	21.3062590309	2e-05
MED4	RIB3	0.625788969763	16.7116042791	2e-05
MED4	RIM1	0.387708935688	14.394850442	2e-05
MED4	RMI1	0.785172943535	25.8053015765	2e-05
MED4	RML2	0.550981075711	19.4291098937	2e-05
MED4	RPB11	0.692458244572	24.3419087955	2e-05
MED4	RPC34	0.464045943425	13.0513519912	2e-05
MED4	RPC37	0.56829594894	17.0390458755	2e-05
MED4	RPS23A	0.422420321749	4.50956635646	2e-05
MED4	RRP40	0.526062435605	16.1886301298	2e-05
MED4	RRP7	0.546739086504	16.8154999141	2e-05
MED4	RSC6	0.556093624632	17.35912158	2e-05
MED4	RSM27	0.52522926022	16.879200376	2e-05
MED4	SBH1	0.345406661829	8.593093564	2e-05
MED4	SMM1	0.639582153141	18.3603900006	2e-05
MED4	SMX3	0.771354042675	26.15168336	2e-05
MED4	SOD1	0.222428570262	8.94168340541	2e-05
MED4	SOH1	1.0320805108	37.5253381302	2e-05
MED4	SPO20	0.485916044272	14.8929224525	2e-05
MED4	SSL1	0.591810898057	14.7252457638	2e-05
MED4	STE50	0.676174393737	19.5566419162	2e-05
MED4	STS1	0.609770319367	19.1431901923	2e-05
MED4	SUA7	0.336153766579	14.4416442378	2e-05
MED4	SWT21	0.591790593904	19.0794871938	2e-05
MED4	TAD2	0.533143786349	16.4180847343	2e-05
MED4	TAF4	0.505710646041	14.6175881289	2e-05
MED4	TAH11	0.479475904334	14.3807076311	2e-05
MED4	TES1	0.519293794835	16.4788351707	2e-05
MED4	TIM12	0.684616311507	22.6236810578	2e-05
MED4	TIP41	1.06527369572	34.2791637498	2e-05
MED4	TMA22	0.396898906298	14.9950343551	2e-05
MED4	TRM112	0.370409335781	10.7741442663	2e-05
MED4	TRM12	0.808332551403	26.1752715813	2e-05
MED4	TRM13	0.535923577772	15.432161323	2e-05
MED4	UBP5	0.471848771622	14.3568340523	2e-05
MED4	UMP1	0.35979566325	10.9043634138	2e-05
MED4	UPS1	0.731073188281	23.6273802956	2e-05
MED4	VMA10	0.587869364308	7.97172238974	2e-05
MED4	VMA2	0.585050140777	20.2694739679	2e-05
MED4	VPS20	0.529460628502	17.6817902761	2e-05
MED4	VPS9	0.398579749729	10.8622747584	2e-05
MED4	YAR1	0.506543935045	14.363808913	2e-05
MED4	YAT1	0.410814269791	13.027559902	2e-05
MED4	YIH1	0.73310414407	22.7246257491	2e-05
MED4	YPT32	0.515871025524	15.2349205555	2e-05
MED4	YTH1	0.480139383547	14.756449288	2e-05
MED6	CDH1	0.514493140664	13.8489016908	2e-05
MED6	ECM13	0.388494483124	10.2295932256	2e-05
MED6	FZO1	0.410439287324	8.93074681573	2e-05
MED6	HIR3	0.468397696207	13.0838532139	2e-05
MED6	HSV2	0.383065237267	11.0662149977	2e-05
MED6	IRS4	0.537389154391	16.4488536521	2e-05
MED6	MRPL51	0.380033969165	10.6182088905	2e-05
MED6	NUP49	0.464275107156	11.6770234523	2e-05
MED6	OCA5	0.36643981221	10.1135811931	2e-05
MED6	PEF1	0.474053488371	13.3056850756	2e-05
MED6	RPB11	0.531330211738	17.1692190094	2e-05
MED6	RRP40	0.834118939097	26.2631847285	2e-05
MED6	SAS5	0.536911922611	14.6091551174	2e-05
MED6	YPP1	0.413268222287	12.8451615515	2e-05
MET31	IES5	0.406952020173	12.1623293868	2e-05
MET31	NUT2	0.48688272732	14.5997154842	2e-05
MET32	DUG3	0.449019459549	12.2046644012	2e-05
MET32	MET10	0.558381664917	15.8158685202	2e-05
MET32	MET14	0.398215842027	10.952575222	2e-05
MET32	MET16	0.354706998312	11.9510724583	2e-05
MET32	MET28	0.822565748344	32.5585149784	2e-05
MET32	MET5	0.435308346745	11.3976858104	2e-05
MET32	MHT1	0.530211956109	15.8643911982	2e-05
MET32	RAD59	0.604666121209	18.8005389631	2e-05
MET32	RMD6	0.422165765015	13.1417129339	2e-05
MET32	STR3	0.65150516112	22.0552619233	2e-05
MET4	ECL1	0.340185974799	11.8949116227	2e-05
MET4	PHO4	0.40917980536	10.1970673561	2e-05
MET4	ROX1	0.413710886364	12.1958394252	2e-05
MET4	USO1	0.585716082558	17.9167686779	2e-05
MET4	YAP6	0.410511674726	16.8985040931	2e-05
MOT3	FRE1	0.354595473924	14.4300368945	2e-05
MSN1	HSP30	0.542785251048	12.2058455564	2e-05
MSN2	ASK1	0.771769953113	25.5025419407	2e-05
MSN2	AVT1	0.657537681719	20.7717016202	2e-05
MSN2	BUB1	0.572058647155	17.9536161976	2e-05
MSN2	CDC20	0.874424272918	33.6810085577	2e-05
MSN2	CSI2	0.483736192537	18.7550246382	2e-05
MSN2	CWP1	0.638014501833	23.2445936528	2e-05
MSN2	DNF1	0.510375732567	15.400407127	2e-05
MSN2	GPD1	0.463687755197	11.8311605927	2e-05
MSN2	HSP150	0.835109779408	27.0690925214	2e-05
MSN2	HSP30	0.581748642846	17.7945486319	2e-05
MSN2	HST2	0.417285675632	11.7738244011	2e-05
MSN2	KAR1	0.453041510214	12.9573846257	2e-05
MSN2	LCB5	0.674036790757	21.7048292053	2e-05
MSN2	MCM2	0.465952342098	13.9121837474	2e-05
MSN2	MCM22	0.465952342098	13.7992046347	2e-05
MSN2	MIP1	0.464488531007	15.250310229	2e-05
MSN2	MNN10	0.423534451709	12.6501195622	2e-05
MSN2	MRH1	0.52507005714	16.8794946611	2e-05
MSN2	MSC3	0.633201350156	20.3845855955	2e-05
MSN2	MST27	0.530312949067	15.5305626802	2e-05
MSN2	NPP2	0.79113909039	25.6871854283	2e-05
MSN2	NUP133	0.426653915075	10.9358615767	2e-05
MSN2	PAP1	0.354508862556	9.77447207521	2e-05
MSN2	PDR16	0.436517678341	11.803828244	2e-05
MSN2	PDX1	0.500793896393	13.8697555124	2e-05
MSN2	POL30	0.736386757358	27.7625944402	2e-05
MSN2	SIM1	0.60697560799	18.6993159085	2e-05
MSN2	SKG3	0.480260172556	14.9954421965	2e-05
MSN2	SVL3	0.754036426927	25.4770840159	2e-05
MSN2	TUB2	0.46336148871	11.5259717674	2e-05
MSN2	UGO1	0.616164387881	16.3773433183	2e-05
MSN2	UGP1	0.584312698833	16.6047240401	2e-05
MSN2	VHT1	0.442394904972	12.7814524702	2e-05
MSN2	YCG1	0.606947085534	19.3228953651	2e-05
MSN2	YHP1	0.608193868377	20.680483062	2e-05
MSN2	YIP3	0.404015464705	13.1180362374	2e-05
MSN4	TSL1	0.596344920919	19.9991511147	2e-05
MSS11	GSC2	0.594357085512	28.2769658471	2e-05
NCB2	APJ1	0.389868444761	11.5971332594	2e-05
NCB2	CAP1	0.396319497086	13.3221508155	2e-05
NCB2	CUE4	0.805998946602	28.1163993157	2e-05
NCB2	MDJ1	0.39224944297	11.7495856084	2e-05
NCB2	MRPL15	0.508323366497	17.521834471	2e-05
NCB2	POL31	0.637371596794	21.80014696	2e-05
NCB2	SUT2	0.421612164392	13.2229044809	2e-05
NDD1	AIM20	1.17392311776	47.545972365	2e-05
NDD1	ALK1	1.04985322895	43.0618732319	2e-05
NDD1	BUD4	0.59843225502	48.4904775579	2e-05
NDD1	CDC20	1.05075415016	45.2073571763	2e-05
NDD1	CLB2	0.786245076604	32.3917844549	2e-05
NDD1	CLN1	0.792819765606	43.053726381	2e-05
NDD1	EKI1	0.739303626304	25.708694932	2e-05
NDD1	FAA1	0.443064021177	13.6572754837	2e-05
NDD1	HCM1	0.880417041809	37.8695092036	2e-05
NDD1	HLR1	0.823407111719	29.6922300607	2e-05
NDD1	IRC8	1.14949877812	45.214078044	2e-05
NDD1	MRH1	0.700393579038	26.7896733915	2e-05
NDD1	MTC6	0.586544261892	20.7717278991	2e-05
NDD1	NCE102	0.847681421736	32.2065111195	2e-05
NDD1	SKN1	0.732226541296	27.874543826	2e-05
NDD1	SPO12	0.980831676967	41.7230206103	2e-05
NDD1	SWI5	1.16763497138	51.2347809407	2e-05
NDD1	UTH1	0.608764599491	18.312707089	2e-05
NDD1	YHP1	0.860751244773	34.0013621457	2e-05
NGG1	HHT1	0.473393877935	15.8349132467	2e-05
NHP6A	CIN2	0.534074048943	17.7481303096	2e-05
NHP6A	LGE1	0.418822419268	10.6383312057	2e-05
NHP6A	RAS1	0.533599851135	24.897296276	2e-05
NRG1	ALT2	0.648283818756	20.7685354957	2e-05
NRG1	AMN1	0.420658429342	15.4507857044	2e-05
NRG1	AQR1	0.499516144658	14.2925770357	2e-05
NRG1	CCP1	0.317524840047	10.9003299278	2e-05
NRG1	CMK2	0.426484286953	25.9795590022	2e-05
NRG1	DIA1	0.404204065435	20.3061995786	2e-05
NRG1	MNN1	0.529253907223	16.0026981164	2e-05
NRG1	NCE103	0.294488916729	18.1508100901	2e-05
NRG1	PML39	0.540386165972	15.1048970403	2e-05
NRG1	RCN2	0.314110472187	17.6898837647	2e-05
NRG1	RMI1	0.520732436986	16.5853806578	2e-05
NRG1	SKS1	0.387787027373	14.3046068354	2e-05
PDR1	DOT1	0.540111778623	15.748154294	2e-05
PDR1	NRK1	0.420092908469	11.3938581186	2e-05
PDR1	SFL1	0.425944051725	13.0361230501	2e-05
PDR1	SNT1	0.437220035464	11.3836370025	2e-05
PHD1	RPI1	0.359624165442	15.6878053406	2e-05
PHD1	TIP1	0.422407824818	18.033908638	2e-05
PHO2	CMD1	0.24817455606	10.7954774266	2e-05
PHO2	GTO3	0.471477813357	16.0231344307	2e-05
PHO2	MRPL4	0.356448061793	9.95896018081	2e-05
PHO2	PCL1	0.395781714742	11.5933113336	2e-05
PHO2	PHO11	0.382089914849	12.5419344076	2e-05
PHO4	SEH1	0.411800053855	11.2901417826	2e-05
PHO4	TIP1	0.392480091473	17.2374026338	2e-05
PUT3	AGA2	0.456721180048	13.842986973	2e-05
PUT3	KIP1	0.552733744205	18.6263536993	2e-05
PUT3	MFA2	0.448716971918	15.7868279071	2e-05
PUT3	PCL1	0.678232900542	23.5124014015	2e-05
PUT3	PHO11	0.532120346311	15.3477626939	2e-05
PUT3	RFA3	0.593058909158	18.9961726262	2e-05
RAP1	ADK1	0.395351240095	10.537082432	2e-05
RAP1	AGA2	0.579335853364	22.8181545658	2e-05
RAP1	AIM20	0.599984505191	44.1808972961	2e-05
RAP1	ALD6	0.516953343394	14.7209060879	2e-05
RAP1	ALG3	0.807701820165	35.0202692769	2e-05
RAP1	ALG5	0.959380617596	39.9309541115	2e-05
RAP1	ALG7	0.71610903103	35.2504343019	2e-05
RAP1	APL4	0.388657620215	10.4089430462	2e-05
RAP1	ARP7	0.509989144626	16.4674485719	2e-05
RAP1	ATF2	0.463698273689	15.2282513911	2e-05
RAP1	CDC20	0.630891626333	25.2490302068	2e-05
RAP1	CDC45	0.632493011233	23.8131336176	2e-05
RAP1	COX11	0.731983185809	23.3849704574	2e-05
RAP1	DIF1	0.622079598428	20.3391181835	2e-05
RAP1	EGT2	0.40916044231	16.1145551713	2e-05
RAP1	ERP2	0.424583553109	12.1026584543	2e-05
RAP1	FAF1	0.371791308699	16.8277440868	2e-05
RAP1	FIR1	1.16173402883	51.3241488044	2e-05
RAP1	FKH2	1.15190982335	42.8127635786	2e-05
RAP1	FLC1	0.501636231841	17.0346426744	2e-05
RAP1	FRE1	0.384256660407	17.2990036365	2e-05
RAP1	FRE6	0.470985404268	16.6288200972	2e-05
RAP1	FYV1	0.552340711245	14.8323222176	2e-05
RAP1	FYV12	0.552340711245	14.8555991192	2e-05
RAP1	GAR1	0.311059709902	9.20373035928	2e-05
RAP1	GAS1	0.433838826093	14.8466716234	2e-05
RAP1	GDT1	0.50826090444	19.044859555	2e-05
RAP1	GLG2	0.522352858812	16.9306644572	2e-05
RAP1	HEK2	1.02947584372	43.0470146091	2e-05
RAP1	HTA2	0.590786454015	20.7297380745	2e-05
RAP1	HTB2	0.571185600229	19.706526637	2e-05
RAP1	HTZ1	1.02491853401	43.7478737431	2e-05
RAP1	IMD4	0.191614374309	9.41982285838	2e-05
RAP1	KES1	0.471326098984	13.9674669399	2e-05
RAP1	LAA1	0.693357365345	22.1949874184	2e-05
RAP1	LCB3	0.862570723606	30.1194382442	2e-05
RAP1	LEU1	0.296844988746	11.981587536	2e-05
RAP1	LGE1	0.399328441	11.2681939193	2e-05
RAP1	LIA1	0.282397715764	9.29549823192	2e-05
RAP1	LOT5	0.58609206318	20.1431083863	2e-05
RAP1	MAD3	0.405463426253	12.9851032226	2e-05
RAP1	MCM7	0.814366106836	31.3059687345	2e-05
RAP1	MFA1	0.446904624476	26.949535098	2e-05
RAP1	MLP2	0.585451750973	17.5231389723	2e-05
RAP1	NAB3	0.411960759261	13.3384836749	2e-05
RAP1	NHP6A	0.502570650072	15.368255523	2e-05
RAP1	NOB1	0.658610566835	22.6147333323	2e-05
RAP1	NSE4	0.462736595812	17.7504109186	2e-05
RAP1	NUP2	0.901669336067	30.5431837241	2e-05
RAP1	OAC1	0.412928128504	13.3567249559	2e-05
RAP1	OST1	0.411696084795	11.8393942379	2e-05
RAP1	PAC11	0.525194171065	17.5890826797	2e-05
RAP1	PHO11	0.548106250362	17.0915701525	2e-05
RAP1	PHO12	0.548106250362	17.1758101353	2e-05
RAP1	PHO3	0.453929156605	14.0594890418	2e-05
RAP1	PIR1	0.54441296048	21.8252524162	2e-05
RAP1	PLB2	0.350070608156	29.4351475991	2e-05
RAP1	PMT2	0.514406527915	16.385220439	2e-05
RAP1	PMT4	0.561406811682	19.1507735702	2e-05
RAP1	PNS1	0.473269285026	14.1520060845	2e-05
RAP1	POG1	0.470273032185	15.9143035416	2e-05
RAP1	POL1	0.613105478976	24.6042726904	2e-05
RAP1	PRI2	0.662867096485	23.8354914026	2e-05
RAP1	PRY2	0.463061435407	14.978085814	2e-05
RAP1	PSA1	0.376576106758	11.1593455187	2e-05
RAP1	RIA1	0.432101153064	13.5615343893	2e-05
RAP1	RIX7	0.552968006869	18.2944386264	2e-05
RAP1	RLI1	0.519845146557	16.1162670226	2e-05
RAP1	RNH201	0.636766689684	21.779240572	2e-05
RAP1	RTT109	0.623066621728	20.9396066254	2e-05
RAP1	SEC53	0.263842613106	16.2940384606	2e-05
RAP1	SEC61	0.508431105164	15.8099893171	2e-05
RAP1	SLC1	0.41686968484	12.7496357993	2e-05
RAP1	SRL1	0.452293828589	13.4895315028	2e-05
RAP1	SRM1	0.612747031364	18.5811737394	2e-05
RAP1	STB5	0.709304097267	22.4884083032	2e-05
RAP1	SWI1	0.76131928181	27.7893668924	2e-05
RAP1	SYC1	0.430728271453	13.0969309108	2e-05
RAP1	TIP1	0.851463963937	42.0646821511	2e-05
RAP1	TRM5	0.355457332797	11.2260621847	2e-05
RAP1	TSC10	0.525298551599	15.2720998042	2e-05
RAP1	TUB2	0.565153908632	14.9832578791	2e-05
RAP1	TUP1	0.855501756448	32.298187134	2e-05
RAP1	UGO1	0.365104335407	9.25885460021	2e-05
RAP1	VRG4	0.538459285402	17.4778529205	2e-05
RAP1	ZRC1	0.372480534148	15.4485560476	2e-05
RDR1	PCL1	0.643318934251	21.2750852275	2e-05
RDR1	PML39	0.419275235425	11.3998258684	2e-05
RDS2	AQR1	0.504196333798	12.9285381892	2e-05
RDS2	BET2	0.696903996352	21.7171609449	2e-05
RDS2	PHO89	0.42214037878	13.2909879693	2e-05
RDS2	TOP3	0.533112004536	16.5138557145	2e-05
REB1	ACO1	0.331896103003	7.08860602065	2e-05
REB1	AIM20	0.614227271878	40.8964443866	2e-05
REB1	AIM34	0.902960584681	27.7708700118	2e-05
REB1	ALG14	0.874421693973	28.3307916816	2e-05
REB1	ARP7	0.593313453687	16.2760678428	2e-05
REB1	BAT1	0.294668329193	8.11923963096	2e-05
REB1	BNI1	0.456098543893	11.4316171911	2e-05
REB1	CAC2	0.583995063707	17.0905000977	2e-05
REB1	CBF2	0.767654081526	26.1793838402	2e-05
REB1	CDC11	0.57050473444	14.4821655926	2e-05
REB1	CIN2	0.798719460633	28.3006867684	2e-05
REB1	CLB2	0.601577314213	27.494701099	2e-05
REB1	CLB3	0.478482678652	12.6827128055	2e-05
REB1	CRP1	0.516950789797	15.1237234352	2e-05
REB1	CSM3	0.840124674025	28.2808982233	2e-05
REB1	CSR1	0.446438077853	13.366044794	2e-05
REB1	DIG2	0.529459078951	16.0641820354	2e-05
REB1	DPB2	0.796923384542	28.0657692603	2e-05
REB1	EKI1	0.63682455054	17.2756645542	2e-05
REB1	EMP24	0.404962152394	12.9686076185	2e-05
REB1	EMP70	0.510894914489	14.2770115882	2e-05
REB1	ERP2	0.517770335284	13.6499878723	2e-05
REB1	GDA1	0.47207505594	12.7891593804	2e-05
REB1	GTT3	0.736369669231	21.27296239	2e-05
REB1	GYP6	0.711464764172	20.9924627648	2e-05
REB1	HOS4	0.727489595198	20.7597470861	2e-05
REB1	HSC82	0.208200918262	8.74427296109	2e-05
REB1	HSP150	0.843320974413	26.4354745833	2e-05
REB1	HST3	0.944948285565	48.3412287045	2e-05
REB1	HST4	0.770260786517	25.4781772165	2e-05
REB1	HTA2	0.819736142306	29.3642865426	2e-05
REB1	HTB2	0.761006741404	24.2642115985	2e-05
REB1	IML1	0.501340411537	14.7870789161	2e-05
REB1	IRC8	0.939921067828	34.0968940819	2e-05
REB1	LEU1	0.336375199129	11.8914206624	2e-05
REB1	MAD1	0.657112879426	14.7547557171	2e-05
REB1	MDH2	0.678261705113	18.5999905569	2e-05
REB1	MET1	0.428922629472	9.6123275009	2e-05
REB1	MLP1	0.446248104033	12.0886967919	2e-05
REB1	MMS2	0.481547286224	13.2938497055	2e-05
REB1	MNN10	0.512757022393	14.3535031819	2e-05
REB1	MOB1	0.659616801586	20.3410405443	2e-05
REB1	MPE1	0.426180516241	12.3909670689	2e-05
REB1	MYO1	0.779608480752	26.2821872337	2e-05
REB1	NAM8	0.476255374524	13.038676295	2e-05
REB1	NST1	0.763447633465	22.9237695941	2e-05
REB1	NUF2	0.734336486456	28.2209735685	2e-05
REB1	NUP157	0.508803515127	9.58387837986	2e-05
REB1	NUP2	0.740091186565	22.3418789406	2e-05
REB1	OAC1	0.428190739691	12.4599837813	2e-05
REB1	OKP1	0.572729133003	16.3873454649	2e-05
REB1	OPY2	0.50100298609	12.5641763289	2e-05
REB1	PAN3	0.662928320887	17.9478152265	2e-05
REB1	PDR16	0.580387140776	15.3651963494	2e-05
REB1	PDS5	0.918071414629	32.2180076581	2e-05
REB1	PHO12	0.712848774771	20.8445418486	2e-05
REB1	PHO3	0.525283375161	16.046642263	2e-05
REB1	POG1	0.671821696419	22.3346928849	2e-05
REB1	POL2	0.958523903311	31.1162679882	2e-05
REB1	RAD51	0.776934921274	25.5308743996	2e-05
REB1	RAP1	0.48903649719	18.198079534	2e-05
REB1	RNR1	0.96992017085	33.1739134963	2e-05
REB1	RPB2	0.474329559481	11.7858990018	2e-05
REB1	RSC58	0.695638319492	18.1400537161	2e-05
REB1	RTT107	0.534108644157	17.4747476313	2e-05
REB1	SAE2	0.567608407614	15.2445288691	2e-05
REB1	SAS3	0.582622627388	16.1503536229	2e-05
REB1	SEC61	0.464460388512	12.1875776427	2e-05
REB1	SEC8	0.543012435372	13.5742634997	2e-05
REB1	SGS1	0.755055246742	22.0424086585	2e-05
REB1	SHE3	0.484326612715	12.8617714046	2e-05
REB1	SLC1	0.389446995571	9.71723356552	2e-05
REB1	SLM1	0.520577668455	15.2908611299	2e-05
REB1	SML1	0.713361540911	18.9887853339	2e-05
REB1	SPA2	0.578133570317	16.0918481155	2e-05
REB1	SPC98	0.725100931354	24.6081827028	2e-05
REB1	SPG5	0.443021038424	10.5980804402	2e-05
REB1	SPO16	0.975194101804	30.5547950147	2e-05
REB1	SRL1	0.603136784414	16.8871560303	2e-05
REB1	SRS2	0.78747155218	25.6623672716	2e-05
REB1	SSA2	0.308774252265	11.184836659	2e-05
REB1	STU1	0.847194374027	25.0667212899	2e-05
REB1	SUC2	0.655665452831	19.6363219557	2e-05
REB1	SUR2	0.573771184006	17.5642255946	2e-05
REB1	SUR7	0.686471484212	49.1014948917	2e-05
REB1	SWI5	0.715623091705	44.6307708326	2e-05
REB1	SWP1	0.46879643596	12.017257682	2e-05
REB1	TAF2	0.763385474321	22.5975598717	2e-05
REB1	TIR1	0.651729780406	19.5484103109	2e-05
REB1	TOF1	0.817112765529	27.1522118561	2e-05
REB1	TUB4	0.741675103342	22.3699917098	2e-05
REB1	VAC17	0.592100497212	24.9565959698	2e-05
REB1	YCK1	0.758202792639	20.6782408518	2e-05
REB1	YHP1	0.570965078475	17.766845577	2e-05
REB1	YIF1	0.620493611766	18.5352324604	2e-05
REB1	ZDS2	0.668096353463	19.865324032	2e-05
RFX1	AQY2	0.486224935443	13.5381600858	2e-05
RFX1	ARE2	0.74434317089	22.2788389076	2e-05
RFX1	ARG8	0.468023626101	12.9762791593	2e-05
RFX1	ATP20	0.737482180404	22.2500977014	2e-05
RFX1	BOS1	0.603801035819	15.8294774861	2e-05
RFX1	BUD21	0.832487112932	27.4240991484	2e-05
RFX1	CNS1	0.427344109138	12.3171290952	2e-05
RFX1	CUS2	0.6137627967	13.3990229865	2e-05
RFX1	DBP10	0.460473363179	12.2638282115	2e-05
RFX1	DBP2	0.297116952358	10.6624270578	2e-05
RFX1	DBP7	0.641563810754	21.2909171352	2e-05
RFX1	EAF6	0.752029884407	22.874040377	2e-05
RFX1	ELP4	0.512867331937	14.3326611777	2e-05
RFX1	ERB1	0.513080970518	15.6230856197	2e-05
RFX1	FET3	0.529516123851	13.6872206674	2e-05
RFX1	FRE4	0.376181265294	9.6481294123	2e-05
RFX1	FUN12	0.27832241789	8.42157376736	2e-05
RFX1	GIR2	0.485364792789	16.002393563	2e-05
RFX1	GUP2	0.839813800519	26.7592059674	2e-05
RFX1	GZF3	0.508478284586	14.0773645135	2e-05
RFX1	HCS1	0.423745828474	11.4728998316	2e-05
RFX1	IRC6	0.899377307845	27.4930673572	2e-05
RFX1	LUC7	0.500274640316	15.4366337021	2e-05
RFX1	MAK5	0.414683522455	11.1433135447	2e-05
RFX1	MET18	0.426547212857	9.62374372885	2e-05
RFX1	MGA1	0.424133942173	10.7651297714	2e-05
RFX1	MOB2	0.40511953675	10.8641482542	2e-05
RFX1	MSB4	0.481162360181	13.5996414802	2e-05
RFX1	MVP1	0.366948217443	10.8984030318	2e-05
RFX1	NHP2	0.100614941836	10.2927424229	2e-05
RFX1	NOC3	0.466719209906	11.7321986494	2e-05
RFX1	OST4	0.418011268243	11.1885055683	2e-05
RFX1	PEF1	0.501803892586	14.280378277	2e-05
RFX1	PET309	0.565573801852	17.6050990263	2e-05
RFX1	PPQ1	0.620484753603	14.7265690676	2e-05
RFX1	PRP46	0.459227583855	10.9836017512	2e-05
RFX1	PUS6	0.568812474809	14.8107817198	2e-05
RFX1	PWP1	0.540321889886	14.878423381	2e-05
RFX1	RCO1	0.484085834488	16.2575788193	2e-05
RFX1	RIO2	0.531516568328	14.8835956125	2e-05
RFX1	RIX1	0.396393522342	11.0196305348	2e-05
RFX1	RSA3	0.753445960945	22.1624463521	2e-05
RFX1	SKM1	0.49683601879	15.3038156688	2e-05
RFX1	SMP3	0.576003552096	17.6921359663	2e-05
RFX1	SOG2	0.517745787601	14.2053570983	2e-05
RFX1	SPB1	0.472129658407	13.9619228414	2e-05
RFX1	SPP41	0.46287668459	14.5700539105	2e-05
RFX1	SWI3	0.49469307781	14.5643862473	2e-05
RFX1	TAH18	0.646306110577	19.7291167089	2e-05
RFX1	TAT2	0.363358552585	9.62184078555	2e-05
RFX1	TCA17	0.438572317223	12.636601731	2e-05
RFX1	TFC6	0.623620818523	17.9533892091	2e-05
RFX1	TMA23	0.630559794595	19.0414098917	2e-05
RFX1	TMA46	0.399362907849	9.6480252785	2e-05
RFX1	UPF3	0.529157790546	15.5314868499	2e-05
RFX1	WHI3	0.539459980603	16.4578927381	2e-05
RFX1	YAF9	0.436849769694	12.191948083	2e-05
RFX1	YPT6	0.470231470109	14.4957058651	2e-05
RGR1	DED1	0.449126661654	12.5029917895	2e-05
RGR1	HXT11	0.488651425615	14.1647623424	2e-05
RGR1	INO2	0.506723594383	16.2590258657	2e-05
RGR1	MES1	0.41769538144	12.2350579158	2e-05
RGR1	MGA2	0.367060182232	9.37053476969	2e-05
RGR1	RPS3	0.558602525303	11.7859533253	2e-05
RGR1	SCT1	0.439008735833	10.8899213355	2e-05
RGR1	SSH1	0.479794712308	12.0834495595	2e-05
RGR1	SSY5	0.798874263409	19.8846160259	2e-05
RGR1	WRS1	0.502386612537	14.3355471058	2e-05
RGR1	YPP1	0.392670203166	12.1934859022	2e-05
RIM101	AQY2	0.521383031997	14.1796067891	2e-05
RLM1	AFR1	0.320846273275	17.6933518812	2e-05
RLM1	AMN1	0.517134169808	17.593441413	2e-05
RLM1	CCW14	0.128439805427	25.5465819974	2e-05
RLM1	CWP1	0.413914844934	14.7707001394	2e-05
RLM1	ICS2	0.485265959127	17.0272871965	2e-05
RLM1	MID2	0.609404699943	20.4014345765	2e-05
RLM1	RCK1	0.30220445626	15.400938395	2e-05
RME1	CWP1	0.362229260551	25.2989922795	2e-05
ROX1	CMK2	0.385753832633	22.1470302464	2e-05
ROX1	ECL1	0.636545008568	25.1426609118	2e-05
ROX1	GND2	0.315580276355	14.3859048083	2e-05
ROX1	LIA1	0.249633342865	8.49371302285	2e-05
ROX1	RNR4	0.302727747425	11.6808394502	2e-05
ROX1	VHR1	0.723914724629	25.6611289856	2e-05
ROX1	YAP6	0.498085448469	21.1896172893	2e-05
RPD3	ARP9	0.491742787972	10.9118781789	2e-05
RPD3	FCP1	0.473148276569	14.7430772076	2e-05
RPD3	LSM4	0.549143238513	15.2488165823	2e-05
RPD3	MEP3	0.36144961943	9.02996222133	2e-05
RPD3	PDX3	0.449203886061	12.0027359849	2e-05
RPD3	PEX28	0.431955376865	12.3595730444	2e-05
RPD3	RKI1	0.225257319999	6.6505464943	2e-05
RPD3	RNH1	0.473380765119	12.5881602224	2e-05
RPD3	RPL25	0.690358651066	5.74339091233	2e-05
RPD3	RPS12	0.422554009853	12.1712489411	2e-05
RPD3	SPC19	0.430265853165	12.0600631593	2e-05
RPD3	UPS1	0.452512614461	11.8325128673	2e-05
RPD3	VMA22	0.457264597872	13.9310533442	2e-05
RPD3	YAF9	0.401533590385	9.82585998372	2e-05
RPH1	ARO9	0.471203884323	12.6483711788	2e-05
RPH1	IDP2	0.596494146546	18.9190898615	2e-05
RPH1	TPO4	0.5536393276	34.9785359581	2e-05
RPH1	YGP1	0.475374106118	14.9516917005	2e-05
RPN4	GCD1	0.480688981551	14.2739447254	2e-05
RPN4	GYP7	0.242196875673	12.8464539204	2e-05
RPN4	NSG2	0.419188347171	14.8096961239	2e-05
RPN4	RPN11	0.30517765087	9.79390519275	2e-05
RPN4	RPN13	0.427574025802	10.0736631493	2e-05
RPN4	UBP6	0.437525145161	12.6580657621	2e-05
RPN4	YPI1	0.365934848579	11.0367447729	2e-05
RPN4	YTH1	0.672629086774	21.1091488113	2e-05
RSF2	GCR1	0.532619897466	16.0582281464	2e-05
RSF2	PRI2	0.653158959867	22.2351762902	2e-05
RSF2	RTT106	0.730565012859	24.3013591843	2e-05
RSF2	SPO16	0.524971874117	15.6767454872	2e-05
RSF2	XKS1	0.501107180122	14.859983564	2e-05
RSF2	YHP1	0.442513655517	15.0815661627	2e-05
RTG1	FRE7	0.508036197573	14.2874579707	2e-05
RTG3	RTG3	1.26742108223	37.2370633883	2e-05
SFP1	AAD16	0.232405037695	16.1644452052	2e-05
SFP1	ADR1	0.460347230057	13.5340458767	2e-05
SFP1	AFT2	0.535449339187	16.3749335926	2e-05
SFP1	AMD1	0.495589335728	13.855719322	2e-05
SFP1	ATG11	0.469055160005	12.7979646762	2e-05
SFP1	BUR6	0.569311336459	18.649081831	2e-05
SFP1	CPA1	0.416599947523	23.7885749074	2e-05
SFP1	CUS1	0.464296225883	11.6959473808	2e-05
SFP1	CYS3	0.416438243308	10.7728184376	2e-05
SFP1	DFG10	0.459566679594	16.7681529108	2e-05
SFP1	DUR3	0.466830347297	13.2039323027	2e-05
SFP1	EPL1	0.624534114049	19.4914399637	2e-05
SFP1	FIG1	0.211030592313	15.1909869425	2e-05
SFP1	GPD2	0.439279879335	12.1389336416	2e-05
SFP1	HDA3	0.467329510702	14.8719887936	2e-05
SFP1	HKR1	0.493555617473	14.3183686836	2e-05
SFP1	HMLALPHA2	0.525144843761	16.398168533	2e-05
SFP1	HMRA2	0.525144843761	16.3112654132	2e-05
SFP1	HYM1	0.34042746695	18.3055623567	2e-05
SFP1	IRC19	0.496822845424	13.3086455512	2e-05
SFP1	ISC1	0.484794255803	13.1293779557	2e-05
SFP1	ISC10	0.484794255803	13.3638934472	2e-05
SFP1	ISD11	0.510516101767	16.1644588764	2e-05
SFP1	IWR1	0.510877763451	16.8240279371	2e-05
SFP1	JHD2	0.499494462506	14.3205945447	2e-05
SFP1	KAR5	0.334829935853	18.9903531132	2e-05
SFP1	KHA1	0.449254381039	12.9569157856	2e-05
SFP1	MCH5	0.292113843015	9.6592063322	2e-05
SFP1	MET13	0.394272242595	10.989433441	2e-05
SFP1	MRS4	0.373519660234	12.0337550506	2e-05
SFP1	MUD1	0.456061976309	13.2082153134	2e-05
SFP1	NFU1	0.634423159149	21.1800821492	2e-05
SFP1	NMD5	0.555482841285	13.457684103	2e-05
SFP1	NOC2	0.40808430713	10.5049039732	2e-05
SFP1	NSR1	0.165448358028	10.2883150265	2e-05
SFP1	NTG2	0.473867020735	13.4422824997	2e-05
SFP1	NYV1	0.394306977197	12.2675525681	2e-05
SFP1	PAU17	0.474754004269	15.6844734695	2e-05
SFP1	PAU5	0.472378808464	14.3155065841	2e-05
SFP1	PET130	0.664677203478	20.0064788228	2e-05
SFP1	PET20	0.338560471337	11.1639701109	2e-05
SFP1	PMD1	0.424615930671	11.3390871698	2e-05
SFP1	PRM6	0.268646168601	14.5755963528	2e-05
SFP1	PRM7	0.283727531109	12.6783406594	2e-05
SFP1	PRP40	0.484509167111	12.8259880418	2e-05
SFP1	RBK1	0.49976288293	18.0990186106	2e-05
SFP1	RCR1	0.430632910619	14.3756782656	2e-05
SFP1	REH1	0.438514131411	12.474609669	2e-05
SFP1	REX3	0.451078539226	16.330781975	2e-05
SFP1	RHO5	0.355896670889	12.0515777918	2e-05
SFP1	RIB1	0.52523844202	19.4177311559	2e-05
SFP1	ROG3	0.50210161813	16.366943033	2e-05
SFP1	RRP43	0.499435764896	12.6433873601	2e-05
SFP1	RXT2	0.61379432988	17.5646717655	2e-05
SFP1	SEC10	0.434681268175	11.6949771963	2e-05
SFP1	SHG1	0.414944963588	12.2662703009	2e-05
SFP1	SNQ2	0.426790886204	12.3130720074	2e-05
SFP1	SNT309	0.43129003361	12.7540694664	2e-05
SFP1	SSA3	0.335927131682	15.2114720403	2e-05
SFP1	SSD1	0.470045294303	14.0352341484	2e-05
SFP1	SSK22	0.444843115544	12.3239774611	2e-05
SFP1	SSN3	0.496525677141	14.0860671673	2e-05
SFP1	STE2	0.377370724533	11.6525686285	2e-05
SFP1	THI6	0.543263449533	17.2820276382	2e-05
SFP1	THI7	0.414934028664	12.6913215508	2e-05
SFP1	TRM44	0.33209668758	8.67099588221	2e-05
SFP1	UBA4	0.396964005041	10.6846719282	2e-05
SFP1	UPF3	0.536380835479	16.3079094705	2e-05
SFP1	URB2	0.35432350987	9.30169295893	2e-05
SFP1	URC2	0.450725295352	12.8837309526	2e-05
SFP1	VBA2	0.483863961983	12.8000525625	2e-05
SFP1	VPS20	0.399956566412	12.1415435219	2e-05
SFP1	VPS3	0.462402950336	14.1367496287	2e-05
SFP1	YPK1	0.46586788395	13.8431131695	2e-05
SFP1	YPK2	0.457753483126	17.4716848524	2e-05
SFP1	YSP3	0.48629418824	15.0212583603	2e-05
SIN3	GPA1	0.490290008889	11.6355339132	2e-05
SIN4	PEX6	0.414227520815	8.79375442944	2e-05
SIN4	RPP2A	0.545046328875	7.70943760867	2e-05
SIN4	YEN1	0.494516318354	15.339569764	2e-05
SIP4	PCK1	0.548859208539	17.3183358174	2e-05
SKN7	RPL20B	0.345231100313	6.15650529145	2e-05
SOK2	ACA1	0.778251290392	25.9480364354	2e-05
SOK2	BDH2	0.300284616644	14.5665382156	2e-05
SOK2	OYE2	0.156047729824	8.93023211118	2e-05
SOK2	RBA50	0.438667132968	10.8586271684	2e-05
SOK2	RCK1	0.380363485829	19.2926270018	2e-05
SOK2	RHO5	0.356626206978	12.3656933063	2e-05
SOK2	YAP6	0.519921962264	22.7374253902	2e-05
SPN1	HOS4	0.522546808053	10.3068607355	2e-05
SPT10	CRR1	0.405801126515	12.499512357	2e-05
SPT10	DAS2	0.447348169126	11.7249403987	2e-05
SPT10	GCD11	0.660383102344	12.1985661328	2e-05
SPT10	GPD2	0.421791252966	11.230394974	2e-05
SPT10	HEM13	0.488431486302	11.5616749881	2e-05
SPT10	IMD4	0.141758829823	5.43883662442	2e-05
SPT10	MEC1	0.638901706385	17.8242144123	2e-05
SPT10	MEP2	0.444225339788	10.6707200041	2e-05
SPT10	MRH4	0.465102208918	11.0419755675	2e-05
SPT10	NPR2	0.403291172282	10.4348741038	2e-05
SPT10	ORC2	0.47021181042	12.9490692172	2e-05
SPT10	PDR11	0.538969081088	13.2252857291	2e-05
SPT10	PKC1	0.457068834483	11.7632166756	2e-05
SPT10	PSO2	0.587123384872	19.5482980973	2e-05
SPT10	RRN7	0.603071164738	18.2257931976	2e-05
SPT10	SMP3	0.483190477977	14.4003438047	2e-05
SPT10	SNF5	0.4665113254	12.2178489155	2e-05
SPT10	SNT2	0.545198695938	15.3751281293	2e-05
SPT10	STB5	0.457603620019	12.2583451603	2e-05
SPT10	TRS31	0.505773263125	14.9953783432	2e-05
SPT10	VBA2	0.395513046631	8.99281795357	2e-05
SPT20	ADK1	0.397062691109	8.35767470611	2e-05
SPT2	CIN2	1.16017014377	53.0606741383	2e-05
SPT2	CTR2	0.392000974851	12.9438807941	2e-05
SPT2	CWP1	0.926271145899	42.9031203401	2e-05
SPT2	ESP1	0.943931231795	36.7582070339	2e-05
SPT2	RTT105	0.737207311139	30.2191600763	2e-05
SPT2	TPO2	0.749229752175	32.8171053134	2e-05
SPT2	TSL1	0.449149682972	15.5506996267	2e-05
SPT2	YRO2	0.402422679471	13.8747840989	2e-05
SPT3	DLS1	0.474635243062	12.9496510716	2e-05
SPT3	EAF3	0.504527561266	13.3239066145	2e-05
SPT3	HLJ1	0.517350413558	13.943263198	2e-05
SPT3	HNT1	0.321089492132	11.3469846232	2e-05
SPT3	JAC1	0.571814033544	12.7919159209	2e-05
SPT3	RGD2	0.635134905089	17.6241269764	2e-05
SPT3	SRP1	0.421658251909	8.95068991222	2e-05
SPT3	TRP4	0.3617990171	9.40562917512	2e-05
SPT3	XDJ1	0.478975619024	12.0174057372	2e-05
SPT6	ARO4	0.306481683845	10.6047196607	2e-05
SPT6	CLU1	0.919056653625	24.0277377399	2e-05
SPT6	MBF1	0.371494019836	7.55833343229	2e-05
SPT7	GCR1	0.394950482454	11.0493221244	2e-05
SPT7	IRA2	0.387642274717	10.4970183407	2e-05
SPT7	IXR1	0.336731404231	11.8590097007	2e-05
SPT7	SSB1	0.612499301987	7.96369623251	2e-05
SPT8	BUD20	0.458438817376	11.6339024494	2e-05
SRB2	RPL28	0.791150314615	26.5315714767	2e-05
SRB2	YGP1	0.353104261322	10.5094296722	2e-05
SRB5	GGA2	0.669133090022	21.759423701	2e-05
SRB5	PTP3	0.397838024518	12.1573486734	2e-05
SRB5	RRP40	0.590238752701	18.3322826964	2e-05
SRB5	SEC15	0.473714815169	15.5216640007	2e-05
SRB5	SLM4	0.538983989578	17.152665405	2e-05
SRB5	TAF14	0.518790293264	15.1915868634	2e-05
SRB5	ZPR1	0.236367594663	10.3087064418	2e-05
STB1	BBP1	0.556148159345	24.962321225	2e-05
STB1	BUB2	0.463538166457	14.4056631635	2e-05
STB1	CLB6	0.896309336385	41.9548939917	2e-05
STB1	CLN2	0.908279798341	43.950727972	2e-05
STB1	CSI2	0.868854949332	38.6141663523	2e-05
STB1	CWP1	0.775972940914	33.0360134894	2e-05
STB1	ENB1	0.425391516853	13.0616355645	2e-05
STB1	GIC1	0.588702417779	23.8683219936	2e-05
STB1	HCM1	1.05893446471	46.2234392445	2e-05
STB1	NDD1	0.847560442316	29.6965142642	2e-05
STB1	NUD1	0.745166359851	25.9016997076	2e-05
STB1	SRL1	0.459976675613	15.6657901911	2e-05
STB1	TOS2	0.940124889917	43.3033050086	2e-05
STB1	ZIM17	0.689949895087	24.2863333689	2e-05
STB5	ALD6	0.670309721492	19.2917052123	2e-05
STB5	BNR1	0.390389377217	12.3036919814	2e-05
STB5	KNH1	0.40755150524	10.8329750921	2e-05
STB5	PHO89	0.37117773646	11.8547172803	2e-05
STB5	TOF1	0.804179328174	28.3379730974	2e-05
STE12	FUS1	0.30903225494	12.9190689928	2e-05
STE12	FUS3	0.466769483314	16.3548630162	2e-05
STE12	GAT2	0.403563763715	15.4209304286	2e-05
STE12	GID8	0.502712869802	17.1485280888	2e-05
STE12	SSA4	0.332773403225	10.8249824571	2e-05
STE12	TEC1	0.359837333402	12.247599636	2e-05
STP1	AMD2	0.479176634148	16.3402588897	2e-05
STP1	ANT1	0.453629241075	12.077056581	2e-05
STP1	ARG5,6	0.436175478278	13.8618499803	2e-05
STP1	ATO3	0.819545727849	23.9421793073	2e-05
STP1	CAF130	0.46025652852	14.090949794	2e-05
STP1	CAF4	0.454072307701	13.325037734	2e-05
STP1	CCT2	0.468329437168	9.26555330474	2e-05
STP1	CUS2	0.485824994509	10.7625117351	2e-05
STP1	DBP10	0.436792770221	11.4759764763	2e-05
STP1	DIA1	0.351837260163	16.0385273005	2e-05
STP1	EBP2	0.488827676458	14.8860994998	2e-05
STP1	ECM16	0.463108735184	12.9599288666	2e-05
STP1	ELA1	0.59991269915	17.3719078252	2e-05
STP1	GIS3	0.509915139553	15.8511341046	2e-05
STP1	GRE1	0.485168155266	15.3523802883	2e-05
STP1	HIR3	0.403379036998	11.0908714984	2e-05
STP1	HSV2	0.437955672273	13.4563052174	2e-05
STP1	KRE9	0.367326880375	10.0787066066	2e-05
STP1	LIN1	0.375800547135	10.8083218734	2e-05
STP1	MDH2	0.452398076329	12.0487187936	2e-05
STP1	MET4	0.44155274624	14.0397971548	2e-05
STP1	MNL1	0.431767532754	12.2243489449	2e-05
STP1	MPP10	0.338143407334	9.30995782093	2e-05
STP1	MRH4	0.553905370174	13.8469368833	2e-05
STP1	OMS1	0.45338137935	14.0882001276	2e-05
STP1	PEX32	0.49483863054	12.0764153439	2e-05
STP1	PEX5	0.568884409342	16.9666794213	2e-05
STP1	POP7	0.498815059967	13.7157914126	2e-05
STP1	PRP22	0.589512972114	16.0636424534	2e-05
STP1	PUN1	0.312267867771	15.9591734735	2e-05
STP1	RAD3	0.566842807302	15.7561332406	2e-05
STP1	RAD33	0.566842807302	16.0180969821	2e-05
STP1	RCR1	0.475875442412	15.4262899115	2e-05
STP1	REC104	0.384409246882	10.0711129356	2e-05
STP1	RED1	0.636221439911	18.2262910032	2e-05
STP1	RIB1	0.386523168051	12.9659287289	2e-05
STP1	RIX1	0.500708193816	14.9653329082	2e-05
STP1	RLP7	0.445877433201	12.2652831899	2e-05
STP1	RMI1	0.570305951378	16.8718840732	2e-05
STP1	SHQ1	0.493938953395	14.6577316023	2e-05
STP1	SLH1	0.565314143069	14.8785248624	2e-05
STP1	SOG2	0.554576852132	15.5130718286	2e-05
STP1	SPE4	0.50768095779	12.7414477839	2e-05
STP1	SPR1	0.408516690059	11.8300811687	2e-05
STP1	SWA2	0.934964299354	23.5991862744	2e-05
STP1	TPA1	0.449847046231	10.1628112531	2e-05
STP1	TPP1	0.437077407621	11.6285669842	2e-05
STP1	TRM13	0.56290844315	15.5312640881	2e-05
STP1	UBP10	0.396769045356	13.7079497966	2e-05
STP1	URK1	0.626944557381	19.1854540084	2e-05
STP1	UTP13	0.488253835599	14.9406656073	2e-05
STP1	UTP22	0.471117647138	12.9454758174	2e-05
STP1	VBA2	0.529146913456	13.1059247755	2e-05
STP1	YGK3	0.520322210213	15.2077156994	2e-05
STP1	YHM2	0.219755005186	9.23329071617	2e-05
STP2	TIP1	0.431596087807	19.7847283861	2e-05
SUA7	ADD37	0.379154908068	10.0634300618	2e-05
SUA7	AGX1	0.264421224614	10.3637644374	2e-05
SUA7	AIM46	0.422956237752	13.340607981	2e-05
SUA7	BUD7	0.394790757738	13.7991915016	2e-05
SUA7	CAB5	0.754998853835	24.0919166239	2e-05
SUA7	CWC24	0.472007481733	11.4551159347	2e-05
SUA7	DDI1	0.474673308113	14.9115842339	2e-05
SUA7	DDR2	0.29645047683	13.662938896	2e-05
SUA7	FCY1	0.319233840095	11.1845791717	2e-05
SUA7	GCY1	0.289497558657	14.1018332141	2e-05
SUA7	GRE2	0.236647202995	14.9040955916	2e-05
SUA7	HBN1	0.487819977992	13.860619994	2e-05
SUA7	HNT1	0.281787976414	11.0553754062	2e-05
SUA7	IDP1	0.536600951276	17.0494457569	2e-05
SUA7	IES5	0.43977584848	13.240781355	2e-05
SUA7	LSB1	0.378227319785	12.1163279782	2e-05
SUA7	MDM38	0.351645021137	9.74709090045	2e-05
SUA7	MLH2	0.37811239108	10.5790328883	2e-05
SUA7	MNR2	0.414694377314	11.4070192845	2e-05
SUA7	NIT3	0.501427253579	15.8981982677	2e-05
SUA7	PET112	0.375084997062	11.2796144202	2e-05
SUA7	PEX3	0.491362079635	11.8168583263	2e-05
SUA7	PIG2	0.359685972845	12.5961835076	2e-05
SUA7	PRM5	0.313523027545	13.9231890906	2e-05
SUA7	PRX1	0.459553638941	16.4049047385	2e-05
SUA7	PUS1	0.350024398535	8.67875947059	2e-05
SUA7	RCN2	0.219554491517	10.2122932361	2e-05
SUA7	RCR2	0.407991184656	15.5609868013	2e-05
SUA7	REF2	0.470405143437	13.6427301527	2e-05
SUA7	RIB1	0.436756017987	15.0311895858	2e-05
SUA7	RPN4	0.317116328045	12.4993020384	2e-05
SUA7	RTS3	0.333865476287	15.7104494865	2e-05
SUA7	SLT2	0.264651861917	12.3181076202	2e-05
SUA7	SOD2	0.47155108443	14.927571738	2e-05
SUA7	TAH11	0.359579998705	11.2875857324	2e-05
SUA7	TIP41	0.520805675373	14.5696321108	2e-05
SUA7	TOS8	0.39207852244	10.8782633189	2e-05
SUA7	UPS2	0.432441932525	12.9495810648	2e-05
SUA7	VMR1	0.33177511587	9.92727887463	2e-05
SUA7	XDJ1	0.411467320861	10.7615100274	2e-05
SUA7	YAR1	0.332499212	8.2962781679	2e-05
SUA7	YJU3	0.425882908225	10.6606751108	2e-05
SUA7	YNG1	0.45899132192	14.3296234696	2e-05
SUM1	KAP104	0.319027046736	8.06024716402	2e-05
SUM1	MRPL35	0.451503403	11.9353206712	2e-05
SUM1	SCP1	0.545273904227	15.5322154126	2e-05
SUM1	SEC27	0.556273907883	13.6915902747	2e-05
SUM1	SPS18	0.590845165268	17.2769049732	2e-05
SUM1	SRL2	0.586480293674	18.8332003387	2e-05
SUM1	TPT1	0.567226300592	15.5103709259	2e-05
SWI4	ACM1	0.888267103263	42.1949065498	2e-05
SWI4	ALG14	1.08720128594	45.4407942817	2e-05
SWI4	BUD9	0.703702787311	30.3845898413	2e-05
SWI4	CAF120	0.591761707363	26.1469892601	2e-05
SWI4	CLB2	0.569564143182	20.3872689591	2e-05
SWI4	CLB6	1.03985372773	53.079318668	2e-05
SWI4	CLN1	0.83259402967	51.1607896998	2e-05
SWI4	CRH1	0.526763955356	20.8555129065	2e-05
SWI4	CSH1	0.801670189823	33.4067966543	2e-05
SWI4	CSI2	0.79059629854	37.1565821922	2e-05
SWI4	CWP1	0.961061945712	44.8873072255	2e-05
SWI4	CYC8	0.389530880842	13.8742960235	2e-05
SWI4	GAT2	0.479233581585	17.0223229777	2e-05
SWI4	GIC1	0.741525411746	27.1958061041	2e-05
SWI4	GIC2	0.736883714241	28.6491296003	2e-05
SWI4	GIN4	1.17125009817	51.2622090718	2e-05
SWI4	GTT3	0.929970380678	33.0750668961	2e-05
SWI4	HCM1	1.17046833621	54.4949047991	2e-05
SWI4	HSL1	0.728979735188	35.797555915	2e-05
SWI4	HSP150	0.848714477313	33.4091284609	2e-05
SWI4	HSP30	0.451649623605	14.265530308	2e-05
SWI4	HTA1	1.17154625142	47.7759455666	2e-05
SWI4	HTB1	1.13206823031	45.8453759923	2e-05
SWI4	HTZ1	0.836397494126	30.6651267599	2e-05
SWI4	LAC1	0.573545353369	22.074161294	2e-05
SWI4	MDG1	0.400813883737	14.1735505375	2e-05
SWI4	MSB2	0.51405582938	18.9990889879	2e-05
SWI4	NDD1	0.642606804951	23.4030792442	2e-05
SWI4	NUD1	0.679368888028	28.1043849024	2e-05
SWI4	OCH1	0.482514104357	18.4583716379	2e-05
SWI4	PCL2	0.588466346338	21.6756175379	2e-05
SWI4	PDR16	0.414507052686	13.4713525348	2e-05
SWI4	PET54	0.355566672444	11.6889150393	2e-05
SWI4	PLB3	0.471698312275	15.9655403555	2e-05
SWI4	PRY1	0.61518631227	22.582040533	2e-05
SWI4	PRY2	0.800085191114	32.0726706543	2e-05
SWI4	PSA1	0.424521737266	15.2597605232	2e-05
SWI4	PST1	0.746802217129	32.0600184825	2e-05
SWI4	RNR1	1.27150232388	56.6703032302	2e-05
SWI4	SCW10	0.449323671776	16.7018129126	2e-05
SWI4	SIM1	0.5284279437	16.6744887737	2e-05
SWI4	SIR2	0.447176755711	16.3577140139	2e-05
SWI4	SKG6	0.646238422683	25.5375835639	2e-05
SWI4	SML1	1.07898177675	36.7036935225	2e-05
SWI4	SPT21	1.57246017445	70.0960075783	2e-05
SWI4	SRL1	0.605396562742	23.2938315035	2e-05
SWI4	SVS1	0.572974358318	29.815044695	2e-05
SWI4	SWE1	1.25442181638	59.0934566343	2e-05
SWI4	TIP1	0.822957520072	48.3747480494	2e-05
SWI4	TIR1	0.31202961153	10.9652050252	2e-05
SWI4	TOS2	0.780857051044	38.2982990007	2e-05
SWI4	TOS6	0.955432676459	58.8261554635	2e-05
SWI4	TPO2	0.849867064439	33.6330600223	2e-05
SWI4	UTH1	0.50485878219	15.9975872273	2e-05
SWI4	YGP1	0.381148103135	12.9428444965	2e-05
SWI4	YHP1	1.06658459801	46.261438029	2e-05
SWI4	YOX1	0.763404872908	37.7230374147	2e-05
SWI4	YPS3	0.523469442144	21.0059114426	2e-05
SWI4	YRO2	0.413460238288	14.0526658056	2e-05
SWI5	AIM44	0.386889369911	26.8135407587	2e-05
SWI5	ALG14	0.500890277916	32.9663835947	2e-05
SWI5	AMN1	0.647224206094	46.3402035831	2e-05
SWI5	ASH1	0.579626563267	46.1868763114	2e-05
SWI5	BUD9	0.536970046241	40.4099505943	2e-05
SWI5	CHS1	0.21810980124	14.332401112	2e-05
SWI5	CTS1	0.366483995333	29.5389166594	2e-05
SWI5	CYK3	0.360383524607	25.6695041767	2e-05
SWI5	EGT2	0.652177170945	51.9441458328	2e-05
SWI5	GIC2	0.304357538535	17.3234131727	2e-05
SWI5	HO	0.303837842562	19.6756506639	2e-05
SWI5	HPF1	0.20770441966	17.2850422002	2e-05
SWI5	HSP150	0.540874568557	37.6439743862	2e-05
SWI5	ICS2	0.327603286076	24.1145744538	2e-05
SWI5	NIS1	0.438050344586	30.640338432	2e-05
SWI5	PCL2	0.29035135641	17.788694848	2e-05
SWI5	PCL9	0.459066383705	33.7829098921	2e-05
SWI5	PIL1	0.550364299558	37.3680188292	2e-05
SWI5	PIR1	0.733076615153	64.4970279905	2e-05
SWI5	SCW11	0.559629086125	45.2614103747	2e-05
SWI5	TIR3	0.250172561908	29.6544219541	2e-05
SWI6	ASF1	0.720602921614	23.2515172969	2e-05
SWI6	BNI5	0.480706848583	12.1406327715	2e-05
SWI6	CDC21	0.727754862624	22.8060173002	2e-05
SWI6	CDC45	0.674902577574	22.2531362137	2e-05
SWI6	CLB5	0.692308362728	21.8374135428	2e-05
SWI6	CLB6	0.507322253584	18.1015612373	2e-05
SWI6	CLN1	0.466184816245	19.805520256	2e-05
SWI6	DIF1	0.639956753603	18.252551753	2e-05
SWI6	DUN1	0.584066981539	17.5850698281	2e-05
SWI6	ERP3	0.668612923854	23.1933412631	2e-05
SWI6	GAS1	0.455895567263	13.597196692	2e-05
SWI6	GIC1	0.41352226146	21.485737439	2e-05
SWI6	GIN4	0.546343134183	16.9273685625	2e-05
SWI6	HCM1	0.521936201126	17.4813447887	2e-05
SWI6	HLR1	0.523444283805	16.4642089311	2e-05
SWI6	HTA1	0.465179850672	18.5855360764	2e-05
SWI6	HTB1	0.721661653598	19.7556190545	2e-05
SWI6	IRR1	0.894932614923	29.2880932089	2e-05
SWI6	MCD1	0.744143324334	24.5473653421	2e-05
SWI6	MNN1	0.700235846331	21.2636353614	2e-05
SWI6	MNN5	0.521828203337	15.4800627006	2e-05
SWI6	NDD1	0.571013883858	19.8425064174	2e-05
SWI6	NRM1	0.320947490393	21.5583031338	2e-05
SWI6	PDS1	0.45580368295	14.4289091481	2e-05
SWI6	PRY1	0.607617860351	16.5349696851	2e-05
SWI6	PXL1	0.568022326553	16.5548760351	2e-05
SWI6	RNR1	0.70733152247	22.7818179749	2e-05
SWI6	SIM1	0.582546385885	16.711130144	2e-05
SWI6	SKG6	0.687192203626	21.9701179739	2e-05
SWI6	SLM4	0.400359267987	10.6333710741	2e-05
SWI6	SPT21	0.68136682263	21.9281937113	2e-05
SWI6	SRS2	0.6559834794	29.4767952267	2e-05
SWI6	SVS1	0.382218677261	14.4739818925	2e-05
SWI6	SWE1	0.691461734229	23.6932757921	2e-05
SWI6	SWI4	0.605469042329	19.2056291296	2e-05
SWI6	TOF1	0.745788495113	24.6809651764	2e-05
SWI6	TOS2	0.587161872505	21.3521195756	2e-05
SWI6	TOS6	0.521125448114	18.7961949502	2e-05
SWI6	YHP1	0.555757440483	18.1731209328	2e-05
TEC1	FUS3	0.839385882486	42.8650947853	2e-05
TEC1	GAT2	0.45624656542	25.7685318795	2e-05
TEC1	PET54	0.315731623027	12.7847058924	2e-05
TEC1	PYC1	0.416191353812	18.0440099141	2e-05
TEC1	SRL1	0.371856317759	14.633933463	2e-05
TEC1	SVS1	0.408082146302	23.6890474925	2e-05
TEC1	SWE1	0.366154500958	18.3190080452	2e-05
TEC1	TOS2	0.413403577721	23.3837919774	2e-05
TEC1	TSL1	0.376583690055	17.1989307227	2e-05
TFC6	MOT1	0.375912303776	12.2653221228	2e-05
TFC6	POL32	0.506369100369	15.2744145362	2e-05
TFC6	URN1	0.769789778757	23.1519197489	2e-05
TFC7	AAT1	0.336904718421	9.53233295208	2e-05
TFC7	ADA2	0.513211449483	15.6128455486	2e-05
TFC7	AIM21	0.791431980435	23.8760837349	2e-05
TFC7	ALK1	0.497093620312	15.1795245269	2e-05
TFC7	APJ1	0.438409538767	12.5123223892	2e-05
TFC7	APQ12	0.403137303918	8.98211935146	2e-05
TFC7	ARA2	0.496997134099	17.4339063632	2e-05
TFC7	ARD1	0.464917727843	14.1123771509	2e-05
TFC7	ARP7	0.566282705777	16.4369820358	2e-05
TFC7	ASF1	0.601894840899	18.1657691963	2e-05
TFC7	ATP16	0.569561945057	17.7381413426	2e-05
TFC7	ATP19	0.556768307032	14.6946659661	2e-05
TFC7	BBP1	0.399353464215	14.5184412196	2e-05
TFC7	BIT2	0.446896174631	12.0065322665	2e-05
TFC7	BNA6	0.605694230882	19.0102028313	2e-05
TFC7	BUB3	0.622503819901	19.5457808063	2e-05
TFC7	BUD13	0.880790946698	28.4619443046	2e-05
TFC7	CAB4	0.575269213689	18.2585774958	2e-05
TFC7	CBP6	0.497436081384	13.7125635709	2e-05
TFC7	CDC26	0.543651925809	16.5227765798	2e-05
TFC7	CDC42	0.378511748102	13.5449564355	2e-05
TFC7	CHL1	1.27303937464	40.7050593446	2e-05
TFC7	CHL4	0.424769261277	11.697428695	2e-05
TFC7	CIT2	0.250995594516	13.8086964895	2e-05
TFC7	CLB2	0.568130927906	16.6470266619	2e-05
TFC7	CMC2	0.403848366767	11.295849519	2e-05
TFC7	CRT10	0.456276776967	13.2764814955	2e-05
TFC7	CTK2	0.509070931862	13.9213547334	2e-05
TFC7	DCD1	0.448506532433	13.985448675	2e-05
TFC7	DCP1	0.48904302854	14.7882785356	2e-05
TFC7	DDC1	0.512135910455	17.0101667347	2e-05
TFC7	DDP1	0.574245756941	17.1070164328	2e-05
TFC7	DOA1	0.338039573617	10.2140970104	2e-05
TFC7	DUO1	0.54363502658	16.5724149725	2e-05
TFC7	DUT1	0.64298453638	19.2837510173	2e-05
TFC7	ERG10	0.499603788407	13.2789255776	2e-05
TFC7	ERV15	0.399332755008	11.4624823038	2e-05
TFC7	EST3	0.529296484686	16.7439349874	2e-05
TFC7	EXG2	0.495039013318	13.9610124707	2e-05
TFC7	FAR3	0.450784229178	12.4963341331	2e-05
TFC7	FCP1	0.604284748807	18.9017341914	2e-05
TFC7	FMO1	0.602342549281	18.3898794613	2e-05
TFC7	FMP41	0.584969586553	17.3848179334	2e-05
TFC7	GAL83	0.473111503127	14.3877659051	2e-05
TFC7	GCR2	0.383692981913	9.29704669049	2e-05
TFC7	GLG2	0.488881843284	13.4009948993	2e-05
TFC7	GLR1	0.11690101888	13.9551073845	2e-05
TFC7	GRX3	0.50045108344	18.4109577327	2e-05
TFC7	HEM12	0.521074522739	12.7522610162	2e-05
TFC7	HEM15	0.514229900852	13.7463952916	2e-05
TFC7	HIS2	0.521153784	17.1435948764	2e-05
TFC7	HLJ1	0.379581938435	10.1963424629	2e-05
TFC7	HOT1	0.744774386574	20.9388580185	2e-05
TFC7	HTB1	0.429091903137	14.0682448908	2e-05
TFC7	HTB2	0.442622880314	14.5831863137	2e-05
TFC7	ILM1	0.425168274381	12.24999003	2e-05
TFC7	INO4	0.679656921553	20.0256468519	2e-05
TFC7	IOC3	0.653052791459	20.2616156171	2e-05
TFC7	IRR1	0.568402689971	17.2448300961	2e-05
TFC7	ISR1	0.441120626655	14.0592385978	2e-05
TFC7	KAE1	0.392808407765	13.6648562698	2e-05
TFC7	KIN28	0.444473050473	12.5415799372	2e-05
TFC7	LCD1	0.68780348931	21.6399895297	2e-05
TFC7	LOT6	0.370860058287	10.0076590747	2e-05
TFC7	MAP2	0.495706860109	13.4614778368	2e-05
TFC7	MCM16	0.482816905875	13.515203421	2e-05
TFC7	MDY2	0.477683836161	13.1286990873	2e-05
TFC7	MEP1	0.368387157175	12.669095756	2e-05
TFC7	MEP2	0.473700846268	12.2531394113	2e-05
TFC7	MLC2	0.572057417729	17.0617930886	2e-05
TFC7	MPS2	0.565831853921	18.1494907422	2e-05
TFC7	MSB4	0.494702573896	14.1972218635	2e-05
TFC7	MSH5	0.471040221443	13.9595006777	2e-05
TFC7	MSL1	1.36168532657	50.0536398132	2e-05
TFC7	MUM3	0.486171897056	14.4991539312	2e-05
TFC7	MYO2	0.441028495296	11.5381681749	2e-05
TFC7	NAM2	0.447123079857	13.2842560741	2e-05
TFC7	NFI1	0.873658503014	28.4288526946	2e-05
TFC7	NNF1	0.45285751967	15.7083640768	2e-05
TFC7	OST2	0.454618969608	13.617784364	2e-05
TFC7	OXR1	0.586897278072	18.3854162528	2e-05
TFC7	PDX3	0.690762002175	19.9237649044	2e-05
TFC7	PET127	0.486619811005	15.8781325284	2e-05
TFC7	PET18	0.481713345644	14.427696611	2e-05
TFC7	PEX1	0.536855214596	14.8566611664	2e-05
TFC7	PEX19	0.628148595393	20.1617042668	2e-05
TFC7	PEX21	0.684029355226	21.8471063266	2e-05
TFC7	PHO3	0.511621953279	14.4230394998	2e-05
TFC7	PHO80	0.443495875224	12.221625446	2e-05
TFC7	POG1	0.552894440242	16.3777907899	2e-05
TFC7	POL32	0.5258449829	16.6058400265	2e-05
TFC7	PPG1	0.824636433173	26.9594835243	2e-05
TFC7	PRP40	0.501870370808	13.4751645932	2e-05
TFC7	PSF1	0.929384668865	30.9659294699	2e-05
TFC7	PTC1	0.67349676857	24.4680869013	2e-05
TFC7	PTK1	0.417523457242	12.577852989	2e-05
TFC7	RAD1	0.478033532639	13.968404173	2e-05
TFC7	RAD27	0.687911095159	22.7593827659	2e-05
TFC7	RAM2	0.766999505546	23.216973916	2e-05
TFC7	REC104	0.530267546667	15.7629378669	2e-05
TFC7	RFC5	0.644233752596	19.9985320038	2e-05
TFC7	RMD8	0.484085680459	12.0898402054	2e-05
TFC7	RNH70	0.415286913739	12.4655446986	2e-05
TFC7	RNR1	0.601287848658	18.2878613715	2e-05
TFC7	RTT102	0.786771932205	24.1777680894	2e-05
TFC7	RTT109	0.503593327447	15.7095979457	2e-05
TFC7	SAM37	0.560387068793	17.2725718953	2e-05
TFC7	SEC28	0.480672763558	11.9377817144	2e-05
TFC7	SGS1	0.467726016752	13.4039051897	2e-05
TFC7	SHU2	0.569833216161	18.5592918406	2e-05
TFC7	SLI15	0.612530199473	21.2516747513	2e-05
TFC7	SLX5	0.579186346887	16.0653826618	2e-05
TFC7	SMC3	0.663511410548	20.9125227382	2e-05
TFC7	SMC6	0.549804411091	18.1954357557	2e-05
TFC7	SMI1	0.50268071824	14.9808569699	2e-05
TFC7	SOD2	0.353460466059	10.6589768865	2e-05
TFC7	SPA2	0.416183168589	11.4940311326	2e-05
TFC7	SPC25	0.486985276658	14.8536898363	2e-05
TFC7	SPC29	0.48186190917	12.9817348215	2e-05
TFC7	SPC98	0.395382242691	12.9961321109	2e-05
TFC7	SPO12	0.545963971259	17.2303633444	2e-05
TFC7	STE6	0.370174465081	11.7135210852	2e-05
TFC7	STR2	0.412566526808	11.8919972573	2e-05
TFC7	STU2	0.507996214079	16.5328437519	2e-05
TFC7	SUR7	0.551833077848	17.2805121652	2e-05
TFC7	SWE1	0.68322989639	21.6461956676	2e-05
TFC7	TAF14	0.456490800617	12.5859803136	2e-05
TFC7	TEN1	0.424484897114	12.6339373448	2e-05
TFC7	TGL5	0.555153491341	17.4137220095	2e-05
TFC7	THI20	0.375205239423	11.4094141009	2e-05
TFC7	TIM17	0.49629410569	13.5333352002	2e-05
TFC7	TMA64	0.414581267424	10.4360583006	2e-05
TFC7	VAC14	0.548406918437	16.3437853652	2e-05
TFC7	VID22	0.48929471087	14.7600620227	2e-05
TFC7	VPS21	0.43081615435	10.5807056877	2e-05
TFC7	YGK3	0.484991047651	14.3991131003	2e-05
TFC7	YOX1	0.472039821141	14.4948067975	2e-05
TFC7	YPT7	0.481959526703	13.543961014	2e-05
TFC7	YRA2	0.392513016982	10.8833328414	2e-05
TFC7	YSP1	0.37585137683	11.1480134375	2e-05
THI2	AVO1	0.592426398934	16.0722720293	2e-05
THI2	MCM22	0.483888576288	13.2030243688	2e-05
THI2	MTR10	0.520647738758	10.3932919104	2e-05
THI2	SAG1	0.512009701645	14.645301488	2e-05
THI2	THI6	0.406103436531	10.8608177921	2e-05
TOD6	SMB1	0.440556395255	12.3759703103	2e-05
TUP1	ADE17	0.572023773255	13.9498698182	2e-05
TUP1	AQR1	0.517242532253	13.1709657733	2e-05
TUP1	BAP2	0.606331103296	18.1600675776	2e-05
TUP1	BAT1	0.325612624079	9.05575137983	2e-05
TUP1	CSH1	0.469095646194	14.8671396388	2e-05
TUP1	CWP1	0.441506651609	13.785655224	2e-05
TUP1	EGT2	0.431636591062	14.9875947133	2e-05
TUP1	ERP2	0.520490054427	13.7563494153	2e-05
TUP1	GIN4	0.63679217518	20.4757224422	2e-05
TUP1	GPA1	0.558118478052	17.2688613538	2e-05
TUP1	HEK2	1.08255419446	38.9427839108	2e-05
TUP1	HOF1	0.72903992191	27.312030784	2e-05
TUP1	HSP30	0.50499570569	13.4249496611	2e-05
TUP1	KAR2	0.385129009781	10.7874532122	2e-05
TUP1	MFA1	0.378170819278	19.8993175401	2e-05
TUP1	MRH1	0.547763255954	17.9230776373	2e-05
TUP1	NAB6	0.497233338627	14.0282859862	2e-05
TUP1	NNF2	0.654850493107	21.2616768576	2e-05
TUP1	OAC1	0.465023749703	13.2273612725	2e-05
TUP1	OCH1	0.529499993542	16.3569346561	2e-05
TUP1	PCL7	0.475947955185	12.5991610561	2e-05
TUP1	PMT4	0.636318138366	18.8423744173	2e-05
TUP1	PNS1	0.632042339061	17.9052588398	2e-05
TUP1	PTC3	0.375995443481	11.0534918702	2e-05
TUP1	RNR3	0.585241341166	16.9195838133	2e-05
TUP1	RTT107	0.502887893003	16.1543364911	2e-05
TUP1	SIM1	0.829424172805	24.0273643934	2e-05
TUP1	SLN1	0.494793153653	11.8471836354	2e-05
TUP1	SSA2	0.296006562977	12.5146913896	2e-05
TUP1	STT3	0.424496340926	11.8640360678	2e-05
TUP1	SUC2	0.572644534701	16.6521245594	2e-05
TUP1	TIR3	0.280864422618	13.6265731284	2e-05
TUP1	TOF1	0.857964849221	28.7374314904	2e-05
TUP1	YMR1	0.498183355064	16.2991388179	2e-05
TUP1	ZDS2	0.655894288096	19.2432326879	2e-05
TYE7	HSV2	0.611726796903	18.690508518	2e-05
TYE7	PGC1	0.503843929286	14.6829324624	2e-05
TYE7	SPP2	0.582034861016	15.6460091819	2e-05
UGA3	APM4	0.522611951852	17.6298223024	2e-05
UGA3	ATP5	0.419374361714	12.48817751	2e-05
UGA3	BDS1	0.269963496367	13.7627101872	2e-05
UGA3	BET1	0.448224662431	13.376896876	2e-05
UGA3	BET2	0.482943578122	13.2403981006	2e-05
UGA3	BIO4	0.491923568517	15.6903460088	2e-05
UGA3	CCZ1	0.694486299604	19.8888550067	2e-05
UGA3	CHS6	0.649635983092	19.1734544434	2e-05
UGA3	CTI6	0.685860589665	19.3845481827	2e-05
UGA3	FUN26	0.498924868781	12.985482063	2e-05
UGA3	HAP2	0.510616448667	14.179751685	2e-05
UGA3	IES5	0.50550508	15.3824176827	2e-05
UGA3	IRC19	0.534811351814	13.8040156259	2e-05
UGA3	ISA1	0.655659275874	19.7145979528	2e-05
UGA3	ISD11	0.552564710679	17.593653091	2e-05
UGA3	KIN4	0.510855833584	15.079906634	2e-05
UGA3	MDV1	0.461117157315	12.3470971735	2e-05
UGA3	MED4	0.39479852549	11.5625121653	2e-05
UGA3	MNR2	0.492691067102	13.3315002231	2e-05
UGA3	MUK1	0.677291005762	20.7950074316	2e-05
UGA3	PBA1	0.444185179719	10.7250655129	2e-05
UGA3	PCL10	0.520325631448	16.2728452183	2e-05
UGA3	PET111	0.455081051329	10.9804163226	2e-05
UGA3	PET8	0.58870558504	18.3463340983	2e-05
UGA3	PIN3	0.371809529044	19.5715104242	2e-05
UGA3	PRM4	0.294595375232	14.4065326174	2e-05
UGA3	PRP22	0.495692601638	12.6807895586	2e-05
UGA3	PUG1	0.285339415226	13.3219021022	2e-05
UGA3	RAD33	0.608992039015	17.406759187	2e-05
UGA3	RPB11	0.46003980302	14.733540124	2e-05
UGA3	RRG9	0.51849726075	15.18567652	2e-05
UGA3	SNU71	0.516167065836	14.3934659162	2e-05
UGA3	SPT14	0.58397500777	16.857310926	2e-05
UGA3	SSK22	0.558765711321	15.6829031198	2e-05
UGA3	TOF2	0.401683638802	11.0385385393	2e-05
UGA3	UIP5	0.4001436268	10.859043683	2e-05
UGA3	YAP5	0.599036614109	18.63645997	2e-05
UGA3	YAT2	0.375923738973	10.7257514652	2e-05
UGA3	YFH1	0.608739712492	15.9360838772	2e-05
UME1	ANT1	0.465667800611	12.1176468581	2e-05
UME1	CWP1	0.426375433242	13.5362531038	2e-05
UME6	ACE2	0.771537182892	39.011346191	2e-05
UME6	ADK1	0.387279998785	8.81426321085	2e-05
UME6	ALD4	0.561184741384	21.693138384	2e-05
UME6	ATF2	0.627797828223	18.2436459977	2e-05
UME6	CHA1	0.514723360062	13.7837363137	2e-05
UME6	CIN1	0.37220185145	9.14607008336	2e-05
UME6	CLB3	0.678812603588	18.7220586252	2e-05
UME6	CTK2	0.511597003269	12.4155594124	2e-05
UME6	CWP1	0.480890815506	14.4030864369	2e-05
UME6	DHR2	0.494028774209	16.9598137442	2e-05
UME6	DIF1	0.590017955241	15.7695244074	2e-05
UME6	DIS3	0.502306498496	14.2490996435	2e-05
UME6	FCY2	0.495282900421	14.3788580565	2e-05
UME6	FDH1	0.510266034824	9.72497988368	2e-05
UME6	FRE1	0.394653298278	15.5497040688	2e-05
UME6	FUI1	0.486315462088	12.8096074795	2e-05
UME6	GNA1	0.614370364276	15.8721780695	2e-05
UME6	GTT3	0.495870982581	12.0264290758	2e-05
UME6	GYP6	0.630274483885	16.6796785569	2e-05
UME6	HHF2	0.546389686324	14.219082782	2e-05
UME6	HOF1	0.558740338213	24.833528403	2e-05
UME6	HST3	0.661554757018	30.9766007876	2e-05
UME6	HTB2	0.527875141958	15.1818559287	2e-05
UME6	HTZ1	0.519506539085	17.067553281	2e-05
UME6	IRC7	0.520706442367	12.3399541571	2e-05
UME6	IRC8	0.720374877823	24.1802653822	2e-05
UME6	KIP1	0.59334380869	16.2140597366	2e-05
UME6	LEU9	0.441091791338	19.041360951	2e-05
UME6	LUC7	0.561034431128	16.057989467	2e-05
UME6	MDH2	0.485066454764	12.3567645717	2e-05
UME6	MDM20	0.538389542466	14.4041947485	2e-05
UME6	MEF2	0.513751709144	13.8532127694	2e-05
UME6	MNN1	0.501348569099	12.8738632686	2e-05
UME6	MPP10	0.482756797227	13.2366897517	2e-05
UME6	NST1	0.497654449918	13.0043672824	2e-05
UME6	RAS1	0.54507427647	23.1332827306	2e-05
UME6	RED1	0.444765513861	10.8851423206	2e-05
UME6	RLI1	0.553852314557	14.1987322556	2e-05
UME6	RNR1	0.620296778376	18.7151617772	2e-05
UME6	RPA135	0.471481151716	13.8509414349	2e-05
UME6	RTT107	0.413872916835	12.1142103772	2e-05
UME6	SHC1	0.488929672557	11.8466102005	2e-05
UME6	SML1	0.499111179177	11.5888976647	2e-05
UME6	SPO16	0.685406776867	19.4047291893	2e-05
UME6	SRS2	0.6424145786	19.0812367407	2e-05
UME6	STD1	0.490111646624	13.2936903766	2e-05
UME6	SVS1	0.463738944228	16.7013070455	2e-05
UME6	SWI1	0.57421085572	16.6058993208	2e-05
UME6	SYG1	0.361291418881	11.0621287022	2e-05
UME6	TIF3	0.235578162294	10.0951356741	2e-05
UME6	TIP1	0.665018525908	29.7069932095	2e-05
UME6	TIR3	0.506715132667	24.8159901841	2e-05
UME6	VAC17	1.04297043497	43.4186057275	2e-05
UME6	YHP1	0.428374990713	11.5374776768	2e-05
UME6	YPT11	0.465485599227	12.0492579245	2e-05
WTM2	GAT2	0.592350816685	19.5439683652	2e-05
WTM2	PRY2	0.521204954669	16.2368483388	2e-05
WTM2	SPL2	0.426654339	14.5096937171	2e-05
WTM2	TPO2	0.789958317864	28.8661188323	2e-05
WTM2	TSL1	0.546472769877	18.4133453314	2e-05
XBP1	AGA1	0.474937375164	22.6054789918	2e-05
XBP1	ARG4	0.363131548461	11.4050259006	2e-05
XBP1	BAG7	0.59482008401	32.5895052376	2e-05
XBP1	BNA2	0.42728559416	29.7267810645	2e-05
XBP1	BOP2	0.398565873161	33.1637654566	2e-05
XBP1	FMP45	0.475762892218	21.5825039374	2e-05
XBP1	MSC1	0.439064821745	21.2297648083	2e-05
XBP1	PIP2	0.359086765031	10.5877190815	2e-05
XBP1	POT1	0.579909566452	24.6067844585	2e-05
XBP1	REG2	0.390460393039	11.1419095521	2e-05
XBP1	RTA1	0.460081994805	26.8329458036	2e-05
XBP1	SPG1	0.467238597168	13.7058595994	2e-05
XBP1	SPS2	0.492495154443	15.2384312497	2e-05
XBP1	SSA3	0.400347454125	18.5662200126	2e-05
XBP1	TPO4	0.486418605053	35.236679402	2e-05
XBP1	YPT35	0.405736698635	12.7869345288	2e-05
YAP1	AAD16	0.387293827627	28.8974685602	2e-05
YAP1	ADH6	0.500466024072	26.0537707152	2e-05
YAP1	AIM21	0.641495466201	17.1623509449	2e-05
YAP1	ARG1	0.533369488123	16.4600941108	2e-05
YAP1	ARG5,6	0.458226178696	13.8683719807	2e-05
YAP1	BBC1	0.437803018254	12.1219162343	2e-05
YAP1	BDH2	0.552305357895	26.9681426413	2e-05
YAP1	CAB3	0.443051159485	8.78008955324	2e-05
YAP1	CAR1	0.557350414528	21.7862341904	2e-05
YAP1	CDC3	0.513262223969	13.7788401194	2e-05
YAP1	CDC37	0.513262223969	13.8173740777	2e-05
YAP1	CIT2	0.52523319738	27.6715423988	2e-05
YAP1	CPR2	0.356652130279	9.18124896092	2e-05
YAP1	ERG2	0.493868460301	17.4229923639	2e-05
YAP1	GDB1	0.491561202935	12.5497802404	2e-05
YAP1	GRE2	0.343853636722	21.3797002143	2e-05
YAP1	GYP7	0.837966665749	49.3908648432	2e-05
YAP1	HXK1	0.367058899697	11.6589967509	2e-05
YAP1	ISU1	0.607626757282	24.0280209544	2e-05
YAP1	ITR1	0.387785292239	11.9516635746	2e-05
YAP1	KRE6	0.574938723964	16.6872160665	2e-05
YAP1	MCH5	0.602257535277	20.7410883799	2e-05
YAP1	MET13	0.500884578728	13.1477963016	2e-05
YAP1	MSC1	0.536819673179	24.6173260319	2e-05
YAP1	NCE103	0.652504630281	42.2984325387	2e-05
YAP1	NTC20	0.47448641375	11.0615677214	2e-05
YAP1	OAR1	0.460613677265	11.1683447675	2e-05
YAP1	OM45	0.889845129221	34.3853264759	2e-05
YAP1	ORT1	0.458609841588	18.8258221624	2e-05
YAP1	PEX12	0.367929219094	8.84561323592	2e-05
YAP1	PUT4	0.458806581957	12.6566171185	2e-05
YAP1	QCR6	0.474211295375	12.4188135303	2e-05
YAP1	RIB1	0.495523497555	17.0214653233	2e-05
YAP1	RPN11	0.344650093799	10.4449888627	2e-05
YAP1	RPN4	0.331918401973	13.2002389821	2e-05
YAP1	TMA10	0.424076075845	10.6297126036	2e-05
YAP1	UIP4	0.448601037729	12.1920280251	2e-05
YAP1	VID28	0.572891421602	20.4374408781	2e-05
YAP1	VMR1	0.567383502968	16.9769851277	2e-05
YAP1	VPS36	0.719189443021	29.9327043686	2e-05
YAP1	YEH1	0.6670906857	19.8332916207	2e-05
YAP1	YPS1	0.793888087165	26.3433380241	2e-05
YAP1	YTP1	0.572770084477	15.4890678955	2e-05
YAP5	ALY1	0.393461739881	10.8586812119	2e-05
YAP5	CIN1	0.423756998509	11.9836829194	2e-05
YAP5	HEM2	0.212899137339	10.8112490439	2e-05
YAP5	HNT1	0.307717975389	11.3286164849	2e-05
YAP5	IML3	0.802074595625	22.0492197128	2e-05
YAP5	MFT1	0.385210345784	9.02610351343	2e-05
YAP5	NIP100	0.501682030378	12.9407170167	2e-05
YAP5	ORC2	0.54503815203	16.0459776937	2e-05
YAP5	PAP1	0.536221640797	15.9301811555	2e-05
YAP5	PML39	0.608803796953	18.0029445496	2e-05
YAP5	PRP46	0.709222690874	18.654027549	2e-05
YAP5	RGT1	0.356992350405	10.0475846058	2e-05
YAP5	RMD9	0.425954345532	16.1980882885	2e-05
YAP5	TUS1	0.472849298621	13.5969182052	2e-05
YAP5	UFD4	0.437975524758	8.44404576662	2e-05
YAP5	WAR1	0.5511960453	16.0260003627	2e-05
YAP5	YKT6	0.431657111402	12.5634578919	2e-05
YAP6	AFR1	0.449555726186	25.7189543492	2e-05
YAP6	ARG1	0.487233525483	15.8283750584	2e-05
[truncated: 85 more rows]
