# Supplementary material for: Solving the influence maximization problem reveals regulatory organization of the yeast cell cycle
Source: PLoS Comput Biol. 2017 Jun 19;13(6):e1005591. doi: 10.1371/journal.pcbi.1005591 (PMC5495484; doi:10.1371/journal.pcbi.1005591)
Supplement: S1 Dataset — time_lag_TE_filtered_edges.tsv—the TF network with TE weights.fast_vs_slow_rankings.txt—the ranking of TFs using both parameter setstop_24_centrality_metrics.xlsx—the centrality metrics for top 24 ranked TFstop_24_ranked_genes_in_each_centrality.tsv—top genes per metric. (GZ) [file pcbi.1005591.s009.tar.gz › S1_Dataset/top_24_centrality_metrics.xlsx]

## Sheet: Sheet1
Gene	SlowRank	FastRank	AlphaCent	Closeness	Articulation	Degree	Strength	Authority	Ego2	PageRank	SubGraphCent	Betweenness	1-Constraint	HubScore
FKH1	1	9	4.6063	6.0239e-07	1	92	53.1815	0.148227	191	0.000669106	0	1005	0.0193986	0.740221
SFP1	2	1	1	5.94326e-07	1	76	33.8769	0	146	0.000654598	143.783	0	0.0144684	0.00307903
TFC7	3	2	1	5.70027e-07	1	140	73.8494	0	164	0.000654598	108.333	0	0.00775113	0.530382
RAP1	4	3	2.37347	6.52648e-07	1	87	47.7791	0.0956973	159	0.000660054	0	1365	0.019436	0.433777
GCN5	5	4	1	5.75557e-07	1	73	46.1104	0	175	0.000654598	52.6667	0	0.0162704	0.623601
SOK2	6	6	1	5.37237e-07	1	7	2.93016	0	82	0.000654598	4.78267	0	0.19713	0.0001072
RFX1	7	5	1	5.26882e-07	1	58	29.955	0	62	0.000654598	49.3333	0	0.0185029	0.00626148
CBF1	8	12	1	6.87308e-07	1	8	3.22871	0	104	0.000654598	3.83333	0	0.144771	0.0140345
MED2	9	7	1	5.37645e-07	1	48	23.8566	0	58	0.000654598	50.6667	0	0.0221514	0.022304
STP1	10	9	1	5.60117e-07	1	55	26.8132	0	64	0.000654598	80.1697	0	0.019105	0.0154557
MBP1	11	10	1	7.16986e-07	1	41	22.0125	0	95	0.000654598	202.667	0	0.0387653	0.284918
YAP1	12	11	1	5.22232e-07	1	43	22.3394	0	50	0.000654598	27	0	0.0252801	0.00642232
DAL82	13	14	1	5.90347e-07	1	6	3.38679	0	46	0.000654598	203	0	0.181373	0.00264054
MED4	14	13	1.61646	5.64138e-07	1	103	56.2622	0.000246881	144	0.000667419	0	290	0.0112572	0.0216317
ABF1	15	15	1	5.70885e-07	1	39	19.9536	0	70	0.000654598	19.5	0	0.0269577	0.0804356
MSN2	16	16	1	5.18418e-07	1	36	20.254	0	40	0.000654598	17	0	0.0292792	0.198335
RGR1	17	17	1	5.09125e-07	1	11	5.40059	0	15	0.000654598	13.8333	0	0.0955283	0.00208148
SPT10	18	18	1	5.13544e-07	1	21	10.0273	0	27	0.000654598	15.3333	0	0.0499359	0.00865628
CAD1	19	19	1	5.08396e-07	1	12	5.62078	0	13	0.000654598	13	0	0.0957182	0
XBP1	20	20	1	5.09857e-07	1	16	7.21534	0	17	0.000654598	12.5	0	0.0638391	9.45222e-05
HFI1	21	21	1	5.07669e-07	1	10	3.70492	0	11	0.000654598	10	0	0.115416	4.47515e-06
MET32	22	22	1	5.07669e-07	1	10	5.22675	0	11	0.000654598	10	0	0.106642	2.84073e-05
RPD3	23	23	1	5.09125e-07	1	14	6.30977	0	15	0.000654598	10	0	0.0747603	0.00503263
STB1	24	27	1	5.26e-07	1	14	10.22	0	33	0.000654	4.5	0	0.081	0.16
