# Supplementary material for: Solving the influence maximization problem reveals regulatory organization of the yeast cell cycle
Source: PLoS Comput Biol. 2017 Jun 19;13(6):e1005591. doi: 10.1371/journal.pcbi.1005591 (PMC5495484; doi:10.1371/journal.pcbi.1005591)
Supplement: S1 Dataset — time_lag_TE_filtered_edges.tsv—the TF network with TE weights.fast_vs_slow_rankings.txt—the ranking of TFs using both parameter setstop_24_centrality_metrics.xlsx—the centrality metrics for top 24 ranked TFstop_24_ranked_genes_in_each_centrality.tsv—top genes per metric. (GZ) [file pcbi.1005591.s009.tar.gz › S1_Dataset/top_24_ranked_genes_in_each_centrality.tsv]

InflRank	AlphaCent	EigenCent	Closeness	Articulation	Degree	Strength	Authority	Ego2	PageRank	SubGraphCent	Betweenness	Constraint	HubScore
FKH1	CWP1	RTG3	MBP1	ABF1	TFC7	TFC7	RNR1	FKH1	RTG3	DAL82	REB1	RTG3	REB1
SFP1	RNR1	TPO2	SWI6	FHL1	MED4	REB1	YHP1	REB1	TIP1	MBP1	RAP1	TFC7	SWI4
TFC7	HSP150	KIN3	SWI4	ACE2	REB1	MED4	HTZ1	GCN5	HSP30	SWI6	FKH2	MED4	FKH2
RAP1	TPO2	PRY2	CBF1	HSP30	FKH1	FKH1	HSP150	TFC7	CWP1	SFP1	FKH1	REB1	FKH1
GCN5	PST1	TIR1	CYC8	ADR1	RAP1	RAP1	IRC8	RAP1	FRE1	TFC7	CYC8	SFP1	GCN5
SOK2	YHP1	HST4	REB1	AFT1	YAP6	GCN5	CLB2	UGA3	TSL1	STP1	SWI4	YAP6	TFC7
RFX1	KIN3	UME6	RAP1	AFT2	SFP1	SWI4	GTT3	FKH2	SMB1	GCN5	YAP6	GCN5	UME6
CBF1	IRC8	MCM5	FKH2	ASH1	GCN5	FKH2	ALG14	SFP1	ADK1	MED2	UME6	BUR6	RAP1
MED2	AMN1	UTH1	FKH1	TSL1	BUR6	YAP6	HTB1	MED4	PCL1	RFX1	MED4	RFX1	SWI6
STP1	EGT2	HTA1	SFP1	BAS1	SWI4	SFP1	HTB2	CYC8	HSP12	YAP1	SWI5	STP1	NDD1
MBP1	CDC20	MCM3	DAL82	ILV3	RFX1	RFX1	HCM1	CBF1	GSY1	ABF1	IXR1	FKH1	FHL1
YAP1	ALG14	SPT21	UGA3	PHD1	UME6	UME6	CWP1	MBP1	HHT1	MSN2	FHL1	RAP1	GCR1
DAL82	HTZ1	TOS6	GCN5	BUR6	STP1	BUR6	SML1	SWI6	YRO2	SPT10	NDD1	MED2	MBP1
MED4	HHF2	FKH2	ABF1	CUP2	FKH2	STP1	HTA1	FHL1	HPF1	RGR1	UGA3	YAP1	TUP1
ABF1	BUD9	SRM1	TFC7	ROX1	MED2	MED2	HTA2	SWI4	FIT3	CAD1	ROX1	UME6	MSN2
MSN2	HOF1	PIG1	MED4	CAD1	SUA7	SWI6	TOF1	MET4	ZPR1	XBP1	SUA7	ABF1	STB1
RGR1	CLB2	FYV1	BUR6	CBF1	YAP1	YAP1	SWE1	YAP6	TPO2	MED6	BUR6	SUA7	IXR1
SPT10	TIP1	TSC10	STP1	ARO4	MBP1	MBP1	SWI5	SOK2	SOG2	HFI1	ACE2	UGA3	ACE2
CAD1	TOF1	CAF120	FHL1	REB1	UGA3	MSN2	SUR7	ROX1	GPA1	MET32	TUP1	MSN2	SWI5
XBP1	VAC17	MSB2	MED2	FIT3	ABF1	ABF1	SRL1	BUR6	AQY2	RPD3	GCR1	IXR1	ASH1
HFI1	HST3	PMT2	SOK2	CHA4	SWI6	UGA3	HOF1	UME6	HOS4	LEU3	ASH1	FKH2	SPT2
MET32	SCW11	MFA2	MET4	VAC17	IXR1	TUP1	SPT21	ABF1	PPT2	STE12	MET4	SWI4	ABF1
RPD3	PIR1	ANP1	YAP6	CSE2	MSN2	FHL1	HST3	SPT7	RDS3	SUM1	YOX1	GCR1	CYC8
STB1	HCM1	ALG7	ROX1	HSP12	TUP1	SUA7	GIN4	STP1	YHB1	CST6	YHP1	MBP1	YOX1
